# Supplementary material for: Functional genomics of the horn fly, Haematobia irritans (Linnaeus, 1758)
Source: BMC Genomics. 2011 Feb 10;12:105. doi: 10.1186/1471-2164-12-105 (PMC3045961; doi:10.1186/1471-2164-12-105)
Supplement: Additional file 1 — Table S1. Assembling and analysis of H. irritans high quality ESTs. [file 1471-2164-12-105-S1.XLS]

## Sheet: Total_Info
Unigene name	GenBank Accession Number	Unigene length	ORF start_position	ORF stop_position	ORF length	GC in ORF	Clustered EST	Blastn NCBI Nt					Blastx NCBI Nr					Blastx SWISSPROT					Blastx KEGG						COG									Clustered ESTs
								Best hits	Identity	Score	E-value	Annotation	Best hits	Identity	Score	E-value	Annotation	Best hits	Identity	Score	E-value	Annotation	Best hits	Identity	Score	E-value	Annotation	Pathway	Portein in COG	E-value	Organism	Function code	COG id	COG class defination	Functional categories(Fist Level)	Functional categories(Second Level)	Final annotation
WXM_High_Quality_EST.seq.Contig1	HO004499	704	150	269	120	34.1667	1																															|a1_04_F05.ab1|
WXM_High_Quality_EST.seq.Contig2	HO004500	491	86	490	405	36.7901	1						gi|21357027|ref|NP_648081.1|	68	43.1	4e-07	CG8629 CG8629-PA [Drosophila melanogaster] CG8629-PA [Drosophila melanogaster] RE33457p [Drosophila melanogaster]						dme:CG8629-PA	68	43.1	1e-07	CG8629; CG8629 gene product from transcript CG8629-RA										Metallothionein	|a1_0013_D03.ab1|
WXM_High_Quality_EST.seq.Contig3	HO004501	845	801	625	177	52.5424	1	gi|121491530|emb|AM408590.1|	96	264	6e-67	Mycobacterium bovis BCG Pasteur 1173P2, complete genome	gi|148821196|ref|YP_001285950.1|	94	100	1e-19	DNA gyrase subunit B [Mycobacterium tuberculosis F11] DNA gyrase subunit B gyrB [Mycobacterium tuberculosis F11]	P41514|GYRB_MYCTU	94	100	9e-21	DNA gyrase subunit B (EC 5.99.1.3) - Mycobacterium tuberculosis	mtu:Rv3883c	94	100	5e-20	mycP1; putative serine protease [EC:3.4.-.-] [KO:K01423]		Rv0005	Mtu	L	COG0187	Type IIA topoisomerase (DNA gyrase/topo II, topoisomerase IV), B subunit	INFORMATION STORAGE AND PROCESSING	Replication, recombination and repair	L	Serine protease	|ny_01_G10.ab1|
WXM_High_Quality_EST.seq.Contig4	HO004502	694	341	481	141	36.8794	1																															|ny_000106.ab1|
WXM_High_Quality_EST.seq.Contig5	HO004503	406	44	355	312	47.7564	1	gi|296521|emb|Z22564.1|HISERPROE	95	331	1e-87	H.irritans serine protease mRNA	gi|125979637|ref|XP_001353851.1|	81	199	6e-50	GA19618-PA [Drosophila pseudoobscura] GA19618-PA [Drosophila pseudoobscura]	P17207|SER3_DROME	46	112	3e-25	Serine protease 3 precursor (EC 3.4.21.-) (Protein Jonah 99Ci) - Drosophila melanogaster (Fruit fly)	dme:CG6467-PA	68	171	4e-42	CG6467; CG6467 gene product from transcript CG6467-RA										H.irritans serine protease	|ny_000135.ab1|
WXM_High_Quality_EST.seq.Contig6	HO004504	702	48	665	618	43.6893	1						gi|125978405|ref|XP_001353235.1|	58	230	5e-60	GA21163-PA [Drosophila pseudoobscura] GA21163-PA [Drosophila pseudoobscura]	O02350|CBPA1_ANOGA	25	91.7	2e-18	Zinc carboxypeptidase A 1 precursor (EC 3.4.17.-) (AgCP) - Anopheles gambiae (African malaria mosquito)	dme:CG8560-PA	56	229	2e-60	CG8560; CG8560 gene product from transcript CG8560-RA										Zinc carboxipeptidase	|ny_000155.ab1|
WXM_High_Quality_EST.seq.Contig7	HO004505	841	104	580	477	43.8155	1	gi|1263900|emb|X97010.1|MDYP3	87	65.9	3e-07	M.domestica mRNA for yolk protein-3	gi|1263901|emb|CAA65732.1|	53	168	3e-40	yolk protein 3 [Musca domestica]	P06607|VIT3_DROME	42	121	3e-27	Vitellogenin-3 precursor (Vitellogenin III) (Yolk protein 3) - Drosophila melanogaster (Fruit fly)	dme:CG5321-PA	42	121	1e-26	CG5321; CG5321 gene product from transcript CG5321-RA [EC:1.14.11.1] [KO:K00471]										Yolk protein, vitelogenin 3	|a1_01_A02.ab1|
WXM_High_Quality_EST.seq.Contig8	HO004506	347					1	gi|296529|emb|Z22568.1|HISERPROI	95	145	1e-31	H.irritans serine protease mRNA	gi|21430438|gb|AAM50897.1|	63	112	8e-24	LP06090p [Drosophila melanogaster]	P17207|SER3_DROME	56	100	1e-21	Serine protease 3 precursor (EC 3.4.21.-) (Protein Jonah 99Ci) - Drosophila melanogaster (Fruit fly)	dme:CG6483-PA	63	112	2e-24	CG6483; CG6483 gene product from transcript CG6483-RA										H.irritans serine protease	|a1_01_A12.ab1|
WXM_High_Quality_EST.seq.Contig9	HO004507	384	79	327	249	46.988	1						gi|21357027|ref|NP_648081.1|	53	91.3	2e-17	CG8629 CG8629-PA [Drosophila melanogaster] CG8629-PA [Drosophila melanogaster] RE33457p [Drosophila melanogaster]	P42281|ACBP_DROME	60	83.2	2e-16	Acyl-CoA-binding protein homolog (ACBP) (Diazepam-binding inhibitor homolog) (DBI) - Drosophila melanogaster (Fruit fly)	dme:CG8629-PA	53	91.3	5e-18	CG8629; CG8629 gene product from transcript CG8629-RA		SPBC1539.06	Spo	I	COG4281	Acyl-CoA-binding protein	METABOLISM	Lipid transport and metabolism	I	Acyl-CoA-binding protein (Lypid metabolism)	|a1_02_D01.ab1|
WXM_High_Quality_EST.seq.Contig10	HO004508	329	13	231	219	42.0091	1						gi|71834271|gb|AAZ41808.1|	61	77.8	2e-13	AT28579p [Drosophila melanogaster]	P42279|TRYU_DROME	66	76.6	2e-14	Trypsin eta precursor (EC 3.4.21.4) - Drosophila melanogaster (Fruit fly)	dme:CG3226-PA	61	77.8	6e-14	CG3226; CG3226 gene product from transcript CG3226-RA [KO:K04507]										Tripsin	|a1_02_D09.ab1|
WXM_High_Quality_EST.seq.Contig11	HO004509	402	76	324	249	46.988	1						gi|21357027|ref|NP_648081.1|	65	117	3e-25	CG8629 CG8629-PA [Drosophila melanogaster] CG8629-PA [Drosophila melanogaster] RE33457p [Drosophila melanogaster]	P42281|ACBP_DROME	56	94.7	8e-20	Acyl-CoA-binding protein homolog (ACBP) (Diazepam-binding inhibitor homolog) (DBI) - Drosophila melanogaster (Fruit fly)	dme:CG8629-PA	65	117	8e-26	CG8629; CG8629 gene product from transcript CG8629-RA		SPBC1539.06	Spo	I	COG4281	Acyl-CoA-binding protein	METABOLISM	Lipid transport and metabolism	I	Acyl-CoA-binding protein (Lypid metabolism)	|a1_02_G06.ab1|
WXM_High_Quality_EST.seq.Contig12	HO004510	626	100	555	456	38.5965	1						gi|28574096|ref|NP_609268.2|	31	63.9	6e-09	CG13102 CG13102-PA [Drosophila melanogaster] RE57454p [Drosophila melanogaster] CG13102-PA [Drosophila melanogaster]						dme:CG13102-PA	31	63.9	2e-09	CG13102; CG13102 gene product from transcript CG13102-RA											|a1_03_B01.ab1|
WXM_High_Quality_EST.seq.Contig13	HO004511	407	96	311	216	46.7593	1						gi|24583741|ref|NP_723690.1|	48	79	9e-14	CG31758 CG31758-PA [Drosophila melanogaster] CG31758-PA [Drosophila melanogaster]						dme:CG31758-PA	48	79	3e-14	CG31758; CG31758 gene product from transcript CG31758-RA											|a1_03_F01.ab1|
WXM_High_Quality_EST.seq.Contig14	HO004512	764	49	762	714	49.0196	1	gi|296513|emb|Z22560.1|HISERPROA	95	733	0	H.irritans serine protease mRNA	gi|9651984|gb|AAF91345.1|	70	335	2e-90	chymotrypsin-like serine protease precursor [Glossina morsitans morsitans]	O97370|EURM3_EURMA	30	107	5e-23	Mite allergen Eur m 3 precursor (EC 3.4.21.-) - Euroglyphus maynei (Mayne's house dust mite)	dme:CG11912-PA	55	248	9e-65	CG11912; CG11912 gene product from transcript CG11912-RA		mlr3307	Mlo	O	COG5640	Secreted trypsin-like serine protease	CELLULAR PROCESSES AND SIGNALING	Posttranslational modification, protein turnover, chaperones	O	H.irritans serine protease chimotrypsin-like	|a1_03_G01.ab1|
WXM_High_Quality_EST.seq.Contig15	HO004513	781	76	693	618	43.6893	1						gi|33328821|gb|AAQ09817.1|	21	76.3	2e-12	CG5770 [Drosophila yakuba]						dme:CG5765-PA	26	73.2	5e-12	CG5765; CG5765 gene product from transcript CG5765-RA											|a1_03_G03.ab1|
WXM_High_Quality_EST.seq.Contig16	HO004514	358	81	356	276	28.2609	1																															|a1_03_H09.ab1|
WXM_High_Quality_EST.seq.Contig17	HO004515	534	325	188	138	33.3333	1	gi|5924286|gb|AF182164.1|AF182164	84	103	8e-19	Stomoxys calcitrans defensin 2a (smd2a) gene, complete cds																									Defensin	|a1_04_A03.ab1|
WXM_High_Quality_EST.seq.Contig18	HO004516	251					1																															|a1_04_B10.ab1|
WXM_High_Quality_EST.seq.Contig19	HO004517	273	22	171	150	44.6667	1						gi|21483262|gb|AAM52606.1|	85	77.8	2e-13	GH05321p [Drosophila melanogaster]	P17205|SER1_DROME	56	54.3	1e-07	Serine proteases 1/2 precursor (EC 3.4.21.-) (Protein Jonah 99Cii/99Ciii) - Drosophila melanogaster (Fruit fly)	dme:CG10472-PA	85	77.8	6e-14	CG10472; CG10472 gene product from transcript CG10472-RA										Serine protease	|a1_04_C09.ab1|
WXM_High_Quality_EST.seq.Contig20	HO004518	836	158	835	678	43.2153	1	gi|1263900|emb|X97010.1|MDYP3	87	65.9	3e-07	M.domestica mRNA for yolk protein-3	gi|1263901|emb|CAA65732.1|	51	237	8e-61	yolk protein 3 [Musca domestica]	P27878|VIT1_CERCA	37	176	1e-43	Vitellogenin-1 precursor (Vitellogenin I) (Yolk protein 1) - Ceratitis capitata (Mediterranean fruit fly)	dme:CG5321-PA	39	164	1e-39	CG5321; CG5321 gene product from transcript CG5321-RA [EC:1.14.11.1] [KO:K00471]										Vitellogenin 1	|a1_04_H03.ab1|
WXM_High_Quality_EST.seq.Contig21	HO004519	185					1																															|a1_5_D01.ab1|
WXM_High_Quality_EST.seq.Contig22	HO004520	800	573	13	561	44.2068	1						gi|24653618|ref|NP_610955.1|	62	199	2e-49	CG12505 CG12505-PA [Drosophila melanogaster] CG12505-PA [Drosophila melanogaster] LD41905p [Drosophila melanogaster]						dme:CG12505-PA	62	199	5e-50	CG12505; CG12505 gene product from transcript CG12505-RA											|a1_6_G11.ab1|
WXM_High_Quality_EST.seq.Contig23	HO004521	194					1																															|a1_6_H12.ab1|
WXM_High_Quality_EST.seq.Contig24	HO004522	814	120	626	507	38.856	1						gi|24640017|ref|NP_572282.1|	35	87	5e-18	CG6048 CG6048-PA [Drosophila melanogaster] CG6048-PA [Drosophila melanogaster]	Q66TN7|OVCH2_BUFAR	33	64.7	4e-10	Ovochymase-2 precursor (EC 3.4.21.-) (Oviductin) (Oviductal protease) - Bufo arenarum (Argentine common toad)	dme:CG4376-PA	35	77	4e-13	CG4376; CG4376 gene product from transcript CG4376-RA [KO:K05699]										Oviductin (Oviductal protease)	|a1_7_B02.ab1|
WXM_High_Quality_EST.seq.Contig25	HO004523	850	308	3	306	44.1176	1	gi|125983789|ref|XM_001355624.1|	83	117	8e-23	Drosophila pseudoobscura GA15566-PA (Dpse\GA15566) mRNA, partial cds	gi|38048191|gb|AAR09998.1|	100	80.1	3e-16	similar to Drosophila melanogaster CG2998 [Drosophila yakuba] similar to Drosophila melanogaster CG2998 [Drosophila yakuba]	Q9W334|RS28_DROME	100	80.1	2e-17	40S ribosomal protein S28 - Drosophila melanogaster (Fruit fly)	dme:CG2898-PA	100	80.1	5e-15	CG2898; CG2898 gene product from transcript CG2898-RA										40s ribosomal protein s28	|a1_7_B06.ab1|
WXM_High_Quality_EST.seq.Contig26	HO004524	820	258	704	447	42.7293	1	gi|82408369|gb|AF368916.2|	80	89.7	2e-14	Glossina morsitans morsitans ferritin light-chain (FLC) mRNA, complete cds	gi|82408370|gb|AAL65406.2|AF368916_1	79	227	1e-63	ferritin light-chain [Glossina morsitans morsitans]						dme:CG1470-PA	65	189	4e-53	Dmel_CG1470; CG1470 gene product from transcript CG1470-RA [EC:4.6.1.2] [KO:K01769]										Ferritin light chain	|a1_8_A06.ab1|
WXM_High_Quality_EST.seq.Contig27	HO004525	211					1						gi|38047875|gb|AAR09840.1|	75	58.2	2e-07	similar to Drosophila melanogaster RpL13 [Drosophila yakuba]	P41126|RL13_DROME	75	58.2	8e-09	60S ribosomal protein L13 (BBC1 protein homolog) - Drosophila melanogaster (Fruit fly)	dme:CG4651-PA	75	58.2	5e-08	CG4651; CG4651 gene product from transcript CG4651-RA [KO:K02873]										60s riboosomal protein L13	|a1_8_B01.ab1|
WXM_High_Quality_EST.seq.Contig28	HO004526	335					1	gi|5924286|gb|AF182164.1|AF182164	83	87.7	3e-14	Stomoxys calcitrans defensin 2a (smd2a) gene, complete cds																									Defensin	|a1_8_B12.ab1|
WXM_High_Quality_EST.seq.Contig29	HO004527	827	87	704	618	40.9385	1						gi|126121|sp|P05047|LECA_SARPE	35	111	5e-23	Lectin subunit alpha precursor lectin alpha subunit lectin [Sarcophaga peregrina] AT stretch-binding protein	P05047|LECA_SARPE	35	111	3e-24	Lectin subunit alpha precursor - Sarcophaga peregrina (Flesh fly) (Boettcherisca peregrina)	cfa:487114	25	56.6	6e-07	LOC487114; similar to mannose receptor, C type 1-like 1										Lectin (AT stietch-binding protein)(manose receptor)	|a1_8_F10.ab1|
WXM_High_Quality_EST.seq.Contig30	HO004528	371	54	272	219	40.6393	1						gi|71834271|gb|AAZ41808.1|	52	76.6	5e-13	AT28579p [Drosophila melanogaster]	P42279|TRYU_DROME	67	74.3	1e-13	Trypsin eta precursor (EC 3.4.21.4) - Drosophila melanogaster (Fruit fly)	dme:CG3226-PA	52	76.6	1e-13	CG3226; CG3226 gene product from transcript CG3226-RA [KO:K04507]										Trypsin	|a1_9_E06.ab1|
WXM_High_Quality_EST.seq.Contig31	HO004529	818	641	345	297	30.9764	1						gi|24583803|ref|NP_609539.1|	74	114	5e-24	CG6770 CG6770-PA [Drosophila melanogaster] CG6770-PA [Drosophila melanogaster] CG6770 [Drosophila yakuba]	O54842|NUPR1_RAT	47	54.7	4e-07	Nuclear protein 1 (Protein p8) (Candidate of metastasis 1) - Rattus norvegicus (Rat)	dme:CG6770-PA	74	114	2e-24	CG6770; CG6770 gene product from transcript CG6770-RA											|a1_10_B01.ab1|
WXM_High_Quality_EST.seq.Contig32	HO004530	335	20	172	153	46.4052	1	gi|296521|emb|Z22564.1|HISERPROE	93	163	6e-37	H.irritans serine protease mRNA	gi|125979637|ref|XP_001353851.1|	83	149	7e-35	GA19618-PA [Drosophila pseudoobscura] GA19618-PA [Drosophila pseudoobscura]	P17207|SER3_DROME	54	100	1e-21	Serine protease 3 precursor (EC 3.4.21.-) (Protein Jonah 99Ci) - Drosophila melanogaster (Fruit fly)	dme:CG6467-PA	75	135	2e-31	CG6467; CG6467 gene product from transcript CG6467-RA										H. irritans serine protease	|a1_12_A11.ab1|
WXM_High_Quality_EST.seq.Contig33	HO004531	159					1																															|a1_12_C05.ab1|
WXM_High_Quality_EST.seq.Contig34	HO004532	217	116	217	102	23.5294	1																															|a1_12_D04.ab1|
WXM_High_Quality_EST.seq.Contig35	HO004533	248	37	192	156	46.7949	1						gi|20976820|gb|AAM27485.1|	82	82.8	6e-15	GH04183p [Drosophila melanogaster]	Q9VZS5|RL28_DROME	82	82.8	3e-16	60S ribosomal protein L28 - Drosophila melanogaster (Fruit fly)	dme:CG12740-PA	82	82.8	2e-15	CG12740; CG12740 gene product from transcript CG12740-RA CG12740 gene product from transcript CG12740-RB [KO:K02903]										60s riboosomal protein L28	|a1_12_F02.ab1|
WXM_High_Quality_EST.seq.Contig36	HO004534	618	80	535	456	38.5965	1						gi|28574096|ref|NP_609268.2|	31	67.4	6e-10	CG13102 CG13102-PA [Drosophila melanogaster] RE57454p [Drosophila melanogaster] CG13102-PA [Drosophila melanogaster]						dme:CG13102-PA	31	67.4	2e-10	CG13102; CG13102 gene product from transcript CG13102-RA											|a1_12_H05.ab1|
WXM_High_Quality_EST.seq.Contig37	HO004535	758	753	49	705	45.5319	1	gi|1263900|emb|X97010.1|MDYP3	85	79.8	2e-11	M.domestica mRNA for yolk protein-3	gi|1263901|emb|CAA65732.1|	53	227	7e-58	yolk protein 3 [Musca domestica]	P27878|VIT1_CERCA	41	180	4e-45	Vitellogenin-1 precursor (Vitellogenin I) (Yolk protein 1) - Ceratitis capitata (Mediterranean fruit fly)	dme:CG5321-PA	37	160	2e-38	CG5321; CG5321 gene product from transcript CG5321-RA [EC:1.14.11.1] [KO:K00471]										Vitellogenin 1	|a1_0013_B09.ab1|
WXM_High_Quality_EST.seq.Contig38	HO004536	800	277	131	147	45.5782	1																															|a1_0014_B05.ab1|
WXM_High_Quality_EST.seq.Contig39	HO004537	265	71	265	195	46.6667	1						gi|82408370|gb|AAL65406.2|AF368916_1	73	106	6e-22	ferritin light-chain [Glossina morsitans morsitans]						dme:CG1470-PA	54	77.4	8e-14	Dmel_CG1470; CG1470 gene product from transcript CG1470-RA [EC:4.6.1.2] [KO:K01769]										Ferritin light chain	|a1_0014_F11.ab1|
WXM_High_Quality_EST.seq.Contig40	HO004538	575	97	417	321	45.4829	1						gi|157361545|gb|ABV44730.1|	41	77.4	5e-13	membrane-associated LPS-inducible TNF alpha factor protein-like protein [Phlebotomus papatasi]						dme:CG30269-PA	32	67.4	2e-10	CG30269; CG30269 gene product from transcript CG30269-RA										Membrane-associated LPS-inducible TFNɑ-like	|a1_0015_D11.ab1|
WXM_High_Quality_EST.seq.Contig41	HO004539	769	638	222	417	33.8129	1						gi|24583803|ref|NP_609539.1|	74	80.5	1e-19	CG6770 CG6770-PA [Drosophila melanogaster] CG6770-PA [Drosophila melanogaster] CG6770 [Drosophila yakuba]						dme:CG6770-PA	74	80.5	3e-20	CG6770; CG6770 gene product from transcript CG6770-RA											|a1_0015_D12.ab1|
WXM_High_Quality_EST.seq.Contig42	HO004540	350	28	282	255	50.5882	1	gi|296525|emb|Z22566.1|HISERPROG	94	117	3e-23	H.irritans serine protease mRNA	gi|24582982|ref|NP_523518.2|	67	126	5e-28	Trypsin 29F CG9564-PA [Drosophila melanogaster] CG9564-PA [Drosophila melanogaster]	P29787|TRY5_AEDAE	67	121	6e-28	Trypsin 5G1 precursor (EC 3.4.21.4) (Fragment) - Aedes aegypti (Yellowfever mosquito)	dme:CG9564-PA	67	126	1e-28	CG9564; CG9564 gene product from transcript CG9564-RA [EC:3.4.21.4] [KO:K01312]										H.irritans serine protease Trypsin	|a1_0016_G06.ab1|
WXM_High_Quality_EST.seq.Contig43	HO004541	562					1	gi|66796422|gb|DQ029097.1|	99	753	0	Haematobia irritans irritans mitochondrion, complete genome	gi|67009995|ref|YP_245501.1|	64	221	2e-56	ATP synthase F0 subunit 6 [Haematobia irritans irritans] ATP synthase F0 subunit 6 [Haematobia irritans irritans]	P00851|ATP6_DROYA	57	198	1e-50	ATP synthase a chain (EC 3.6.3.14) (ATPase protein 6) - Drosophila yakuba (Fruit fly)	dps:DP0147	57	196	2e-49	dppA; related to dipeptide ABC transporter, periplasmic binding protein (DppA) [KO:K02035]										H.irritans mitocondrial	|a1_0021_F04.ab1|
WXM_High_Quality_EST.seq.Contig44	HO004542	754	61	753	693	44.8773	1	gi|495537|gb|U09795.1|HIU09795	93	632	1e-178	Haematobia irritans exigua clone 8 serine protease mRNA, partial cds	gi|495538|gb|AAA18620.1|	93	294	3e-78	serine protease	Q17025|CTR2_ANOGA	29	87	4e-19	Chymotrypsin-2 precursor (EC 3.4.21.1) - Anopheles gambiae (African malaria mosquito)	dme:CG11912-PA	46	201	4e-52	CG11912; CG11912 gene product from transcript CG11912-RA		VC1200	Vch	O	COG5640	Secreted trypsin-like serine protease	CELLULAR PROCESSES AND SIGNALING	Posttranslational modification, protein turnover, chaperones	O	H. exigua serine protease (Chymotrypsin)	|a1_0021_G03.ab1|
WXM_High_Quality_EST.seq.Contig45	HO004543	161					1																															|a1_0022_C010.ab1|
WXM_High_Quality_EST.seq.Contig46	HO004544	773	28	609	582	48.6254	1	gi|296513|emb|Z22560.1|HISERPROA	95	704	0	H.irritans serine protease mRNA	gi|9651984|gb|AAF91345.1|	69	340	7e-92	chymotrypsin-like serine protease precursor [Glossina morsitans morsitans]	P49275|DERF3_DERFA	32	114	5e-25	Mite allergen Der f 3 precursor (EC 3.4.21.-) (Der f III) - Dermatophagoides farinae (House-dust mite)	dme:CG11912-PA	54	251	1e-65	CG11912; CG11912 gene product from transcript CG11912-RA		mlr3307	Mlo	O	COG5640	Secreted trypsin-like serine protease	CELLULAR PROCESSES AND SIGNALING	Posttranslational modification, protein turnover, chaperones	O	H. irritans serine protease (Chymotrypsin)	|a1_0022_C02.ab1|
WXM_High_Quality_EST.seq.Contig47	HO004545	192					1																															|a1_0022_E010.ab1|
WXM_High_Quality_EST.seq.Contig48	HO004546	770	47	769	723	49.7925	1	gi|495549|gb|U09801.1|HIU09801	85	83.8	1e-12	Haematobia irritans exigua clone 7 serine protease mRNA, partial cds	gi|125810654|ref|XP_001361563.1|	72	326	1e-87	GA14937-PA [Drosophila pseudoobscura] GA14937-PA [Drosophila pseudoobscura]	P35044|TRYA4_LUCCU	69	321	2e-87	Trypsin alpha-4 precursor (EC 3.4.21.4) - Lucilia cuprina (Greenbottle fly) (Australian sheep blowfly)	dme:CG18444-PA	69	316	3e-85	CG18444; CG18444 gene product from transcript CG18444-RA [EC:3.4.21.4] [KO:K01312]		VC1200	Vch	O	COG5640	Secreted trypsin-like serine protease	CELLULAR PROCESSES AND SIGNALING	Posttranslational modification, protein turnover, chaperones	O	H. exigua serine protease (Trypsin)	|a1_0022_F08.ab1|
WXM_High_Quality_EST.seq.Contig49	HO004547	777	28	777	750	48.8	1	gi|296513|emb|Z22560.1|HISERPROA	95	712	0	H.irritans serine protease mRNA	gi|9651984|gb|AAF91345.1|	71	353	6e-96	chymotrypsin-like serine protease precursor [Glossina morsitans morsitans]	P49275|DERF3_DERFA	34	118	2e-26	Mite allergen Der f 3 precursor (EC 3.4.21.-) (Der f III) - Dermatophagoides farinae (House-dust mite)	dme:CG11912-PA	54	259	5e-68	CG11912; CG11912 gene product from transcript CG11912-RA		mlr3307	Mlo	O	COG5640	Secreted trypsin-like serine protease	CELLULAR PROCESSES AND SIGNALING	Posttranslational modification, protein turnover, chaperones	O	H. irritans serine protease (Chymotrypsin)	|a1_0023_A06.ab1|
WXM_High_Quality_EST.seq.Contig50	HO004548	775	271	774	504	42.6587	1						gi|15554312|gb|AAK98781.1|	46	146	2e-48	serine protease Ssp3 [Stomoxys calcitrans]	Q17025|CTR2_ANOGA	33	85.5	1e-26	Chymotrypsin-2 precursor (EC 3.4.21.1) - Anopheles gambiae (African malaria mosquito)	dme:CG5529-PA	42	122	1e-40	CG5529; CG5529 gene product from transcript CG5529-RA										Serine protease (Chymotrypsin)	|a1_0023_A07.ab1|
WXM_High_Quality_EST.seq.Contig51	HO004549	766	34	666	633	46.2875	1	gi|467282|gb|U07692.1|LCU07692	82	133	1e-27	Lucilia cuprina clone sbsp9 serine proteinase mRNA, partial cds	gi|24496454|gb|AAN60085.1|	63	306	3e-87	phosphotrypsin [Glossina fuscipes fuscipes]	P17207|SER3_DROME	34	122	2e-30	Serine protease 3 precursor (EC 3.4.21.-) (Protein Jonah 99Ci) - Drosophila melanogaster (Fruit fly)	dme:CG7542-PA	50	207	8e-57	CG7542; CG7542 gene product from transcript CG7542-RA		VC1649	Vch	O	COG5640	Secreted trypsin-like serine protease	CELLULAR PROCESSES AND SIGNALING	Posttranslational modification, protein turnover, chaperones	O	Serine protease (Trypsin)	|a1_0023_A09.ab1|
WXM_High_Quality_EST.seq.Contig52	HO004550	800	90	800	711	40.0844	1						gi|125981697|ref|XP_001354852.1|	40	134	5e-30	GA19320-PA [Drosophila pseudoobscura] GA19320-PA [Drosophila pseudoobscura]	Q05319|STUB_DROME	32	102	1e-21	Serine proteinase stubble (EC 3.4.21.-) (Protein stubble-stubbloid) [Contains: Serine proteinase stubble non-catalytic chain; Serine proteinase stubble catalytic chain] - Drosophila melanogaster (Fruit fly)	dme:CG4376-PA	33	121	1e-26	CG4376; CG4376 gene product from transcript CG4376-RA [KO:K05699]		mlr3307	Mlo	O	COG5640	Secreted trypsin-like serine protease	CELLULAR PROCESSES AND SIGNALING	Posttranslational modification, protein turnover, chaperones	O	Serine protease (Trypsin-secreted)	|a1_0023_D06.ab1|
WXM_High_Quality_EST.seq.Contig53	HO004551	530	101	451	351	45.2991	1	gi|11096206|gb|AF302474.1|AF302474	80	97.6	5e-17	Chrysomya bezziana clone CbSp7 serine protease K16/F1R1 mRNA, partial cds	gi|467281|gb|AAA17383.1|	83	197	2e-49	serine proteinase [Lucilia cuprina]	Q17004|SP24D_ANOGA	41	112	8e-25	Serine protease SP24D precursor (EC 3.4.21.-) (AGSP24D) - Anopheles gambiae (African malaria mosquito)	dme:CG14616-PC	52	176	2e-43	CG14616; CG14616 gene product from transcript CG14616-RC										Serine protease	|a1_0024_A04.ab1|
WXM_High_Quality_EST.seq.Contig54	HO004552	181					1											P35043|TRYA3_LUCCU	76	50.8	1e-06	Trypsin alpha-3 (EC 3.4.21.4) (Fragment) - Lucilia cuprina (Greenbottle fly) (Australian sheep blowfly)															Serine protease (Trypsin)	|a1_0024_C07.ab1|
WXM_High_Quality_EST.seq.Contig55	HO004553	140					1																															|a1_0024_E01.ab1|
WXM_High_Quality_EST.seq.Contig56	HO004554	793	105	722	618	37.7023	1																dme:CG5765-PA	22	52.4	1e-05	CG5765; CG5765 gene product from transcript CG5765-RA											|a1_0024_E09.ab1|
WXM_High_Quality_EST.seq.Contig57	HO004555	286	14	223	210	48.0952	1						gi|20976820|gb|AAM27485.1|	81	101	1e-20	GH04183p [Drosophila melanogaster]	Q9VZS5|RL28_DROME	81	101	7e-22	60S ribosomal protein L28 - Drosophila melanogaster (Fruit fly)	dme:CG12740-PA	81	101	4e-21	CG12740; CG12740 gene product from transcript CG12740-RA CG12740 gene product from transcript CG12740-RB [KO:K02903]										60s ribosomal L28	|a1_0024_F01.ab1|
WXM_High_Quality_EST.seq.Contig58	HO004556	240	10	198	189	46.0317	1	gi|293098|gb|L15632.1|LUCTRYPS4A	87	75.8	7e-11	Lucilia cuprina alpha-trypsin 3 (3' end) and 4 (complete cds) genes	gi|17136562|ref|NP_476771.1|	50	54.7	2e-06	alphaTrypsin CG18444-PA [Drosophila melanogaster] Trypsin alpha precursor trypsin-like enzyme [Drosophila melanogaster] trypsin-alpha [Drosophila melanogaster] trypsin-alpha [Drosophila melanogaster] CG18444-PA [Drosophila melanogaster] RE37763p [Drosophila melanogaster]	P04814|TRYA_DROME	50	54.7	9e-08	Trypsin alpha precursor (EC 3.4.21.4) - Drosophila melanogaster (Fruit fly)	dme:CG18444-PA	50	54.7	5e-07	CG18444; CG18444 gene product from transcript CG18444-RA [EC:3.4.21.4] [KO:K01312]										Serine protease (Trypsin)	|a1_0024_G08.ab1|
WXM_High_Quality_EST.seq.Contig59	HO004557	778	85	318	234	36.7521	1						gi|25012328|gb|AAN71275.1|	36	62	4e-08	LP11958p [Drosophila melanogaster]						dme:CG5413-PC	36	62	1e-08	Dmel_CG5413; CG5413 gene product from transcript CG5413-RC											|a1_0024_H04.ab1|
WXM_High_Quality_EST.seq.Contig60	HO004558	461	78	410	333	43.5435	1						gi|24643601|ref|NP_608418.1|	49	139	4e-32	CG1304 CG1304-PA [Drosophila melanogaster] CG1304-PA [Drosophila melanogaster] RE14171p [Drosophila melanogaster]	Q17025|CTR2_ANOGA	38	96.3	4e-20	Chymotrypsin-2 precursor (EC 3.4.21.1) - Anopheles gambiae (African malaria mosquito)	dme:CG14616-PC	49	139	1e-32	CG14616; CG14616 gene product from transcript CG14616-RC										Serine protease (Chymotrypsin)	|a1_0017_C02.ab1|
WXM_High_Quality_EST.seq.Contig61	HO004559	862	144	860	717	47.6987	1	gi|1263900|emb|X97010.1|MDYP3	85	79.8	2e-11	M.domestica mRNA for yolk protein-3	gi|1263901|emb|CAA65732.1|	55	241	3e-62	yolk protein 3 [Musca domestica]	P27878|VIT1_CERCA	42	189	9e-48	Vitellogenin-1 precursor (Vitellogenin I) (Yolk protein 1) - Ceratitis capitata (Mediterranean fruit fly)	dme:CG5321-PA	37	174	2e-42	CG5321; CG5321 gene product from transcript CG5321-RA [EC:1.14.11.1] [KO:K00471]										Vitellogenin 1	|a1_0017_C08.ab1|
WXM_High_Quality_EST.seq.Contig62	HO004560	787	143	262	120	41.6667	1																															|a1_0017_E02.ab1|
WXM_High_Quality_EST.seq.Contig63	HO004561	775	48	773	726	49.3113	1	gi|296513|emb|Z22560.1|HISERPROA	96	747	0	H.irritans serine protease mRNA	gi|9651984|gb|AAF91345.1|	70	340	7e-92	chymotrypsin-like serine protease precursor [Glossina morsitans morsitans]	P49275|DERF3_DERFA	33	110	4e-24	Mite allergen Der f 3 precursor (EC 3.4.21.-) (Der f III) - Dermatophagoides farinae (House-dust mite)	dme:CG11912-PA	53	248	9e-65	CG11912; CG11912 gene product from transcript CG11912-RA		mlr3307	Mlo	O	COG5640	Secreted trypsin-like serine protease	CELLULAR PROCESSES AND SIGNALING	Posttranslational modification, protein turnover, chaperones	O	H. irritans serine protease (Trypsin)	|a1_0017_H02.ab1|
WXM_High_Quality_EST.seq.Contig64	HO004562	841	115	840	726	40.2204	1						gi|125981697|ref|XP_001354852.1|	37	110	1e-22	GA19320-PA [Drosophila pseudoobscura] GA19320-PA [Drosophila pseudoobscura]	Q05319|STUB_DROME	30	87	8e-17	Serine proteinase stubble (EC 3.4.21.-) (Protein stubble-stubbloid) [Contains: Serine proteinase stubble non-catalytic chain; Serine proteinase stubble catalytic chain] - Drosophila melanogaster (Fruit fly)	dme:CG4376-PA	30	91.3	1e-18	CG4376; CG4376 gene product from transcript CG4376-RA [KO:K05699]										Serine protease (Trypsin-secreted)	|a1_0018_B010.ab1|
WXM_High_Quality_EST.seq.Contig65	HO004563	398	234	97	138	31.8841	1						gi|17738061|ref|NP_524413.1|	68	64.3	2e-09	Metallothionein B CG4312-PA [Drosophila melanogaster] Metallothionein-2 (MT-2) (Metallothionein B) metallothionein metallothionein [Drosophila melanogaster] CG4312-PA [Drosophila melanogaster] IP02527p [Drosophila melanogaster]	P11956|MT2_DROME	68	64.3	1e-10	Metallothionein-2 (MT-2) (Metallothionein B) - Drosophila melanogaster (Fruit fly)	dme:CG4312-PA	68	64.3	7e-10	Dmel_CG4312; CG4312 gene product from transcript CG4312-RA										Metallothionein 2	|a1_0018_B08.ab1|
WXM_High_Quality_EST.seq.Contig66	HO004564	134					1																															|a1_0018_H02.ab1|
WXM_High_Quality_EST.seq.Contig67	HO004565	828	195	821	627	49.2823	1	gi|2317914|gb|U93213.1|DVU93213	84	77.8	7e-11	Drosophila virilis Dvtry-1 trypsin precusor (Dvtry-1) and Dvtry-2 trypsin precusor (Dvtry-2) genes, complete cds, tRNA-Sec gene, complete sequence, and uroprophyrinogen decarboxylase (UPDO) and ribosomal protein L31 (RPG(60s,L31)) genes, complete cds	gi|2317915|gb|AAB66370.1|	72	307	6e-82	Dvtry-1 trypsin precusor [Drosophila virilis]	P35044|TRYA4_LUCCU	70	303	4e-82	Trypsin alpha-4 precursor (EC 3.4.21.4) - Lucilia cuprina (Greenbottle fly) (Australian sheep blowfly)	dme:CG18444-PA	69	294	2e-78	CG18444; CG18444 gene product from transcript CG18444-RA [EC:3.4.21.4] [KO:K01312]		mlr3307	Mlo	O	COG5640	Secreted trypsin-like serine protease	CELLULAR PROCESSES AND SIGNALING	Posttranslational modification, protein turnover, chaperones	O	Serine protease (Trypsin-secreted)	|a1_0019_A10.ab1|
WXM_High_Quality_EST.seq.Contig68	HO004566	855	131	775	645	45.1163	1	gi|1263900|emb|X97010.1|MDYP3	85	79.8	2e-11	M.domestica mRNA for yolk protein-3	gi|1263901|emb|CAA65732.1|	53	219	2e-55	yolk protein 3 [Musca domestica]	P27878|VIT1_CERCA	40	166	8e-41	Vitellogenin-1 precursor (Vitellogenin I) (Yolk protein 1) - Ceratitis capitata (Mediterranean fruit fly)	dme:CG11207-PA	38	153	5e-36	CG11207; CG11207 gene product from transcript CG11207-RA										Vitellogenin 1	|a1_0020_F03.ab1|
WXM_High_Quality_EST.seq.Contig69	HO004567	733	272	706	435	33.7931	2	gi|160367075|gb|CP000730.1|	99	1051	0	Staphylococcus aureus subsp. aureus USA300_TCH1516, complete genome	gi|2791916|emb|CAA73542.1|	98	358	1e-97	MecA2 protein [Staphylococcus sciuri]	P07944|PBP_STAAU	98	357	3e-98	Beta-lactam-inducible penicillin-binding protein - Staphylococcus aureus	ser:SERP2395	98	358	4e-98	bioA; adenosylmethionine--8-amino-7-oxononanoate aminotransferase [EC:2.6.1.62] [KO:K00833]		SA0038	Sau	M	COG0768	Cell division protein FtsI/penicillin-binding protein 2	CELLULAR PROCESSES AND SIGNALING	Cell wall/membrane/envelope biogenesis	M		|ny_01_A10.ab1|ny_01_B10.ab1|
WXM_High_Quality_EST.seq.Contig70	HO004568	334	198	1	198	48.4848	2	gi|125983789|ref|XM_001355624.1|	82	111	2e-21	Drosophila pseudoobscura GA15566-PA (Dpse\GA15566) mRNA, partial cds	gi|38048191|gb|AAR09998.1|	97	94.7	2e-18	similar to Drosophila melanogaster CG2998 [Drosophila yakuba] similar to Drosophila melanogaster CG2998 [Drosophila yakuba]	Q9W334|RS28_DROME	97	94.7	8e-20	40S ribosomal protein S28 - Drosophila melanogaster (Fruit fly)	dme:CG2898-PA	97	94.7	5e-19	CG2898; CG2898 gene product from transcript CG2898-RA		YOR167c	Sce	J	COG2053	Ribosomal protein S28E/S33	INFORMATION STORAGE AND PROCESSING	Translation, ribosomal structure and biogenesis	J	40s ribosomal protein 528	|ny_000128.ab1|a1_0014_F08.ab1|
WXM_High_Quality_EST.seq.Contig71	HO004569	889	212	559	348	53.1609	2	gi|125981916|ref|XM_001354926.1|	80	137	9e-29	Drosophila pseudoobscura GA20348-PA (Dpse\GA20348) mRNA, partial cds	gi|125981917|ref|XP_001354962.1|	72	158	4e-37	GA20348-PA [Drosophila pseudoobscura] GA20348-PA [Drosophila pseudoobscura]	P50887|RL22_DROME	71	158	3e-38	60S ribosomal protein L22 - Drosophila melanogaster (Fruit fly)	dme:CG3064-PB	71	158	2e-37	CG3064; CG3064 gene product from transcript CG3064-RB		SPAC11E3.15	---	---	---	---	---	---	---	60s ribosomal L22	|a1_0017_C09.ab1|ny_000136.ab1|
WXM_High_Quality_EST.seq.Contig72	HO004570	731	155	619	465	43.6559	2	gi|38048302|gb|AY232031.1|	80	254	5e-64	Drosophila yakuba clone yak-ad_CG7283 mRNA sequence	gi|38048303|gb|AAR10054.1|	84	328	3e-88	similar to Drosophila melanogaster CG7283 [Drosophila yakuba]	Q9VTP4|R10AB_DROME	84	328	2e-89	60S ribosomal protein L10a-2 - Drosophila melanogaster (Fruit fly)	dme:CG7283-PA	84	328	8e-89	CG7283; CG7283 gene product from transcript CG7283-RA [KO:K02865]		SPCC1183.08c	Spo	J	COG0081	Ribosomal protein L1	INFORMATION STORAGE AND PROCESSING	Translation, ribosomal structure and biogenesis	J	60s ribosomal L10a-2 o L1	|a1_0020_G08.ab1|ny_000137.ab1|
WXM_High_Quality_EST.seq.Contig73	HO004571	547	239	3	237	49.789	2	gi|125979392|ref|XM_001353693.1|	80	115	2e-22	Drosophila pseudoobscura GA20736-PA (Dpse\GA20736) mRNA, partial cds	gi|125979393|ref|XP_001353729.1|	83	197	2e-49	GA20736-PA [Drosophila pseudoobscura] GA20736-PA [Drosophila pseudoobscura]	P62752|RL23A_RAT	63	149	5e-36	60S ribosomal protein L23a - Rattus norvegicus (Rat)	dme:CG7977-PA	82	197	9e-50	CG7977; CG7977 gene product from transcript CG7977-RA [KO:K02893]		YOL127w	Sce	J	COG0089	Ribosomal protein L23	INFORMATION STORAGE AND PROCESSING	Translation, ribosomal structure and biogenesis	J	60s ribosomal L23a	|a1_01_C01.ab1|ny_000151.ab1|
WXM_High_Quality_EST.seq.Contig74	HO004572	565	288	130	159	39.6226	2																															|a1_04_F08.ab1|ny_000164.ab1|
WXM_High_Quality_EST.seq.Contig75	HO004573	773	122	772	651	38.8633	2	gi|50897528|gb|AY625510.1|	80	174	4e-40	Glossina morsitans morsitans clone Gmm0092 putative glutathione peroxidase mRNA, complete cds	gi|50897529|gb|AAT85827.1|	90	303	8e-81	putative glutathione peroxidase [Glossina morsitans morsitans]	Q9LEF0|GPX4_MESCR	57	191	2e-48	Probable phospholipid hydroperoxide glutathione peroxidase (EC 1.11.1.12) (PHGPx) - Mesembryanthemum crystallinum (Common ice plant)	dme:CG12013-PA	87	302	5e-81	CG12013; CG12013 gene product from transcript CG12013-RA CG12013 gene product from transcript CG12013-RB [EC:1.11.1.9] [KO:K00432]		CAC1570	Cac	O	COG0386	Glutathione peroxidase	CELLULAR PROCESSES AND SIGNALING	Posttranslational modification, protein turnover, chaperones	O	Glutathione peroxidase	|a1_0022_D010.ab1|a1_01_B12.ab1|
WXM_High_Quality_EST.seq.Contig76	HO004574	269	33	140	108	47.2222	2						gi|1263897|emb|CAA65730.1|	69	61.2	2e-08	yolk protein 1 [Musca domestica]	P27587|VIT2_CERCA	72	53.1	3e-07	Vitellogenin-2 precursor (Vitellogenin II) (Yolk protein 2) - Ceratitis capitata (Mediterranean fruit fly)	dme:CG10521-PA	75	52.4	3e-06	CG10521; CG10521 gene product from transcript CG10521-RA										Vitellogenin 2	|a1_7_C12.ab1|a1_01_C11.ab1|
WXM_High_Quality_EST.seq.Contig77	HO004575	611	114	389	276	51.4493	2	gi|125985504|ref|XM_001356480.1|	90	325	1e-85	Drosophila pseudoobscura GA19160-PA (Dpse\GA19160) mRNA, partial cds	gi|17864394|ref|NP_524781.1|	82	155	1e-36	Ribosomal protein L37A CG5827-PA, isoform A [Drosophila melanogaster] Ribosomal protein L37A CG5827-PB, isoform B [Drosophila melanogaster] 60S ribosomal protein L37a CG5827-PA, isoform A [Drosophila melanogaster] RE23595p [Drosophila melanogaster] RH41593p [Drosophila melanogaster] CG5827-PB, isoform B [Drosophila melanogaster]	Q9VMU4|RL37A_DROME	82	155	8e-38	60S ribosomal protein L37a - Drosophila melanogaster (Fruit fly)	dme:CG5827-PA	82	155	4e-37	CG5827; CG5827 gene product from transcript CG5827-RA CG5827 gene product from transcript CG5827-RB [KO:K02921]		YPR043w	Sce	J	COG1997	Ribosomal protein L37AE/L43A	INFORMATION STORAGE AND PROCESSING	Translation, ribosomal structure and biogenesis	J	60s ribosomal L37a/L43a	|a1_01_D05.ab1|a1_0018_E010.ab1|
WXM_High_Quality_EST.seq.Contig78	HO004576	278					2																															|a1_0013_A08.ab1|a1_01_E05.ab1|
WXM_High_Quality_EST.seq.Contig79	HO004577	352					2						gi|15554312|gb|AAK98781.1|	48	76.3	6e-13	serine protease Ssp3 [Stomoxys calcitrans]	Q17004|SP24D_ANOGA	39	54.3	1e-07	Serine protease SP24D precursor (EC 3.4.21.-) (AGSP24D) - Anopheles gambiae (African malaria mosquito)	dme:CG14616-PC	40	60.5	9e-09	CG14616; CG14616 gene product from transcript CG14616-RC										Serine protease	|a1_0021_D03.ab1|a1_01_E09.ab1|
WXM_High_Quality_EST.seq.Contig80	HO004578	660	154	318	165	42.4242	2						gi|8327|emb|CAA68463.1|	64	132	2e-29	unnamed protein product [Drosophila melanogaster]	P20007|PPCK_DROME	64	132	1e-30	Phosphoenolpyruvate carboxykinase [GTP] (EC 4.1.1.32) (Phosphoenolpyruvate carboxylase) (PEPCK) - Drosophila melanogaster (Fruit fly)	dme:CG17725-PB	64	132	7e-30	CG17725; CG17725 gene product from transcript CG17725-RB [EC:4.1.1.32] [KO:K01596]		TVN0200	Tvo	C	COG1274	Phosphoenolpyruvate carboxykinase (GTP)	METABOLISM	Energy production and conversion	C	Phosphoenolpyruvate carboxykinase (Energy metabolism)	|a1_01_G03.ab1|a1_04_B03.ab1|
WXM_High_Quality_EST.seq.Contig81	HO004579	637	145	429	285	39.6491	2	gi|151302813|emb|AJ874689.1|	84	63.9	8e-07	Ceratitis capitata mRNA for ribonuclease (rnase gene), isoform 2	gi|116007474|ref|NP_001036433.1|	78	157	3e-37	CG40127 CG40127-PA [Drosophila melanogaster] GM16138p [Drosophila melanogaster] CG40127-PA [Drosophila melanogaster]						dre:561802	59	69.7	4e-11	LOC561802; similar to growth inhibition and differentiation related protein 86											|a1_12_H02.ab1|a1_02_A01.ab1|
WXM_High_Quality_EST.seq.Contig82	HO004580	615	513	1	513	48.3431	2	gi|6540573|gb|AF207603.1|AF207603	90	470	1e-129	Musca domestica ribosomal protein RPS3 mRNA, partial cds	gi|125772881|ref|XP_001357699.1|	92	315	1e-84	GA19858-PA [Drosophila pseudoobscura] GA19858-PA [Drosophila pseudoobscura]	Q06559|RS3_DROME	91	311	9e-85	40S ribosomal protein S3 - Drosophila melanogaster (Fruit fly)	dme:CG6779-PA	91	311	4e-84	Dmel_CG6779; CG6779 gene product from transcript CG6779-RA [KO:K02985]		SPBC16G5.14c	Spo	J	COG0092	Ribosomal protein S3	INFORMATION STORAGE AND PROCESSING	Translation, ribosomal structure and biogenesis	J	40s ribosomal 53	|a1_11_A10.ab1|a1_02_A02.ab1|
WXM_High_Quality_EST.seq.Contig83	HO004581	1102	113	1102	990	42.2222	2						gi|125772833|ref|XP_001357675.1|	60	442	1e-122	GA13791-PA [Drosophila pseudoobscura] GA13791-PA [Drosophila pseudoobscura]	Q04519|ASM_MOUSE	36	203	9e-52	Sphingomyelin phosphodiesterase precursor (EC 3.1.4.12) (Acid sphingomyelinase) (aSMase) - Mus musculus (Mouse)	dme:CG31004-PA	58	427	1e-118	Dmel_CG31004; CG31004 gene product from transcript CG31004-RA CG31004 gene product from transcript CG31004-RB										Sphingomyelin phosphodiesterase	|a1_0022_B11.ab1|a1_02_F04.ab1|
WXM_High_Quality_EST.seq.Contig84	HO004582	775	324	569	246	41.4634	2	gi|125981774|ref|XM_001354855.1|	80	95.6	3e-16	Drosophila pseudoobscura GA14886-PA (Dpse\GA14886) mRNA, partial cds	gi|17530929|ref|NP_511150.1|	75	219	1e-55	bendless CG18319-PA [Drosophila melanogaster] GA14886-PA [Drosophila pseudoobscura] Ubiquitin-conjugating enzyme E2-17 kDa (Ubiquitin-protein ligase) (Ubiquitin carrier protein) (Protein bendless) bendless [Drosophila melanogaster] ubiquitin-conjugating enzyme homolog [Drosophila melanogaster] CG18319-PA [Drosophila melanogaster] LD24448p [Drosophila melanogaster] GA14886-PA [Drosophila pseudoobs…	P35128|UBCD3_DROME	75	219	7e-57	Ubiquitin-conjugating enzyme E2-17 kDa (EC 6.3.2.19) (Ubiquitin-protein ligase) (Ubiquitin carrier protein) (Protein bendless) - Drosophila melanogaster (Fruit fly)	mmu:93713	61	182	5e-45	Pcdhga5; protocadherin gamma subfamily A, 5		YDR092w	Sce	O	COG5078	Ubiquitin-protein ligase	CELLULAR PROCESSES AND SIGNALING	Posttranslational modification, protein turnover, chaperones	O	Ubiquitin-protein ligase	|a1_02_F08.ab1|a1_0018_H04.ab1|
WXM_High_Quality_EST.seq.Contig85	HO004583	509	41	424	384	36.9792	2						gi|24647665|ref|NP_524385.2|	63	163	5e-39	Cellular Repressor of E1A-stimulated Genes CG5413-PA, isoform A [Drosophila melanogaster] Cellular Repressor of E1A-stimulated Genes CG5413-PB, isoform B [Drosophila melanogaster] CG5413-PA, isoform A [Drosophila melanogaster] GH28782p [Drosophila melanogaster] CG5413-PB, isoform B [Drosophila melanogaster]	Q5ZJ73|CREG1_CHICK	35	87	3e-17	Protein CREG1 precursor - Gallus gallus (Chicken)	dme:CG5413-PA	63	163	2e-39	Dmel_CG5413; CG5413 gene product from transcript CG5413-RA CG5413 gene product from transcript CG5413-RB										Cellullar represor	|a1_5_B02.ab1|a1_03_A06.ab1|
WXM_High_Quality_EST.seq.Contig86	HO004584	776	161	583	423	44.6809	2	gi|116642026|emb|CT837364.1|	81	167	9e-38	Oryza sativa (indica cultivar-group) cDNA clone:OSIGCSN038N23, full insert sequence	gi|125773407|ref|XP_001357962.1|	95	220	6e-56	GA18930-PA [Drosophila pseudoobscura] GA18930-PA [Drosophila pseudoobscura]	P08985|H2AV_DROME	94	219	1e-56	Histone H2Av (H2A.F/Z) (H2A.Z) - Drosophila melanogaster (Fruit fly)	dme:CG3339-PA	94	219	6e-56	Dmel_CG3339; CG3339 gene product from transcript CG3339-RA; unusual splice; nonconsensus splice site		SPBC11B10.10c	Spo	B	COG5262	Histone H2A	INFORMATION STORAGE AND PROCESSING	Chromatin structure and dynamics	B	Histone H2A	|a1_03_B10.ab1|a1_0022_D12.ab1|
WXM_High_Quality_EST.seq.Contig87	HO004585	855	152	721	570	47.5439	2	gi|1263900|emb|X97010.1|MDYP3	84	71.9	4e-09	M.domestica mRNA for yolk protein-3	gi|1263901|emb|CAA65732.1|	56	200	1e-57	yolk protein 3 [Musca domestica]	P27878|VIT1_CERCA	40	149	7e-45	Vitellogenin-1 precursor (Vitellogenin I) (Yolk protein 1) - Ceratitis capitata (Mediterranean fruit fly)	dme:CG5321-PA	36	140	2e-38	CG5321; CG5321 gene product from transcript CG5321-RA [EC:1.14.11.1] [KO:K00471]										Vitellogenin 1	|a1_03_E03.ab1|a1_0016_C12.ab1|
WXM_High_Quality_EST.seq.Contig88	HO004586	935	70	858	789	38.6565	2						gi|19921294|ref|NP_609681.1|	45	203	1e-50	CG8997 CG8997-PA [Drosophila melanogaster] CG8997-PA [Drosophila melanogaster]						dme:CG8997-PA	45	203	4e-51	CG8997; CG8997 gene product from transcript CG8997-RA											|a1_03_E12.ab1|a1_7_E08.ab1|
WXM_High_Quality_EST.seq.Contig89	HO004587	839	167	673	507	46.1538	2	gi|1263898|emb|X97009.1|MDYP2	84	85.7	3e-13	M.domestica mRNA for yolk protein-2	gi|1263899|emb|CAA65731.1|	70	231	6e-59	yolk protein 2 [Musca domestica]	P27587|VIT2_CERCA	43	147	4e-35	Vitellogenin-2 precursor (Vitellogenin II) (Yolk protein 2) - Ceratitis capitata (Mediterranean fruit fly)	dme:CG11207-PA	40	132	6e-30	CG11207; CG11207 gene product from transcript CG11207-RA										Vitellogenin 2	|a1_0014_F03.ab1|a1_03_G05.ab1|
WXM_High_Quality_EST.seq.Contig90	HO004588	482	34	288	255	43.9216	2						gi|3319320|gb|AAC39131.1|	68	189	5e-47	midgut-specific serine protease 2 [Stomoxys calcitrans]	P51588|TRYP_SARBU	66	188	9e-48	Trypsin precursor (EC 3.4.21.4) - Sarcophaga bullata (Grey flesh fly) (Neobellieria bullata)	dme:CG17571-PA	59	162	3e-39	CG17571; CG17571 gene product from transcript CG17571-RA		VC1200	Vch	O	COG5640	Secreted trypsin-like serine protease	CELLULAR PROCESSES AND SIGNALING	Posttranslational modification, protein turnover, chaperones	O	Serine protease (midgut-specific)(trypsin-secreted)	|a1_0020_D01.ab1|a1_03_H02.ab1|
WXM_High_Quality_EST.seq.Contig91	HO004589	801	124	714	591	36.5482	2						gi|24647665|ref|NP_524385.2|	58	220	9e-56	Cellular Repressor of E1A-stimulated Genes CG5413-PA, isoform A [Drosophila melanogaster] Cellular Repressor of E1A-stimulated Genes CG5413-PB, isoform B [Drosophila melanogaster] CG5413-PA, isoform A [Drosophila melanogaster] GH28782p [Drosophila melanogaster] CG5413-PB, isoform B [Drosophila melanogaster]	Q5ZJ73|CREG1_CHICK	31	108	3e-23	Protein CREG1 precursor - Gallus gallus (Chicken)	dme:CG5413-PA	58	220	3e-56	Dmel_CG5413; CG5413 gene product from transcript CG5413-RA CG5413 gene product from transcript CG5413-RB										Cellullar represor	|a1_04_A01.ab1|a1_6_H03.ab1|
WXM_High_Quality_EST.seq.Contig92	HO004590	750	44	748	705	44.6809	2	gi|24582074|ref|NM_164668.1|	79	178	2e-41	Drosophila melanogaster Eukaryotic initiation factor 4a CG9075-RA, transcript variant A (eIF-4a), mRNA	gi|17136248|ref|NP_476595.1|	93	407	1e-112	Eukaryotic initiation factor 4a CG9075-PC, isoform C [Drosophila melanogaster] Eukaryotic initiation factor 4a CG9075-PA, isoform A [Drosophila melanogaster] Eukaryotic initiation factor 4a CG9075-PB, isoform B [Drosophila melanogaster] Eukaryotic initiation factor 4a CG9075-PD, isoform D [Drosophila melanogaster] Eukaryotic initiation factor 4A (ATP-dependent RNA helicase eIF4A) (eIF-4A) eukaryo…	Q02748|IF4A_DROME	93	407	1e-113	Eukaryotic initiation factor 4A (EC 3.6.1.-) (ATP-dependent RNA helicase eIF4A) (eIF-4A) - Drosophila melanogaster (Fruit fly)	dme:CG9075-PB	93	407	1e-112	CG9075; CG9075 gene product from transcript CG9075-RB CG9075 gene product from transcript CG9075-RD [KO:K03257]		SPAC1006.07	Spo	LKJ	COG0513	Superfamily II DNA and RNA helicases	INFORMATION STORAGE AND PROCESSING	Replication, recombination and repair	L	eIF-4A	|a1_04_A10.ab1|a1_0023_A12.ab1|
WXM_High_Quality_EST.seq.Contig93	HO004591	817	82	663	582	49.1409	2	gi|296513|emb|Z22560.1|HISERPROA	94	674	0	H.irritans serine protease mRNA	gi|9651984|gb|AAF91345.1|	63	291	3e-77	chymotrypsin-like serine protease precursor [Glossina morsitans morsitans]	O97370|EURM3_EURMA	30	102	1e-21	Mite allergen Eur m 3 precursor (EC 3.4.21.-) - Euroglyphus maynei (Mayne's house dust mite)	dme:CG11912-PA	50	218	8e-56	CG11912; CG11912 gene product from transcript CG11912-RA		mlr3307	Mlo	O	COG5640	Secreted trypsin-like serine protease	CELLULAR PROCESSES AND SIGNALING	Posttranslational modification, protein turnover, chaperones	O	H. irritans serine protease (Chymotripsin)	|a1_04_C05.ab1|a1_04_G03.ab1|
WXM_High_Quality_EST.seq.Contig94	HO004592	771	89	712	624	43.9103	2	gi|125984615|ref|XM_001356036.1|	81	125	3e-25	Drosophila pseudoobscura GA19750-PA (Dpse\GA19750) mRNA, partial cds	gi|17136632|ref|NP_476813.1|	88	372	1e-101	Voltage-dependent anion-selective channel [Drosophila melanogaster] Voltage-dependent anion-selective channel [Drosophila melanogaster] Voltage-dependent anion-selective channel [Drosophila melanogaster] Voltage-dependent anion-selective channel (Porin) (DmVDAC) voltage dependent anion-selective channel [Drosophila melanogaster] mitochondrial porin transcript 1; mitochondrial porin transcript 2 […	Q94920|VDAC_DROME	88	372	1e-103	Voltage-dependent anion-selective channel (Porin) (DmVDAC) - Drosophila melanogaster (Fruit fly)	dme:CG6647-PA	88	372	1e-102	CG6647; CG6647 gene product from transcript CG6647-RA CG6647 gene product from transcript CG6647-RB [KO:K05862]		SPAC1635.01	---	---	---	---	---	---	---	Voltage-dependent anion-selective channel (Porin)	|a1_0023_F02.ab1|a1_04_D06.ab1|
WXM_High_Quality_EST.seq.Contig95	HO004593	819	96	776	681	46.5492	2	gi|467282|gb|U07692.1|LCU07692	81	125	3e-25	Lucilia cuprina clone sbsp9 serine proteinase mRNA, partial cds	gi|24496454|gb|AAN60085.1|	63	303	3e-87	phosphotrypsin [Glossina fuscipes fuscipes]	P17205|SER1_DROME	35	123	2e-30	Serine proteases 1/2 precursor (EC 3.4.21.-) (Protein Jonah 99Cii/99Ciii) - Drosophila melanogaster (Fruit fly)	dme:CG7542-PA	51	211	8e-58	CG7542; CG7542 gene product from transcript CG7542-RA		VC1200	Vch	O	COG5640	Secreted trypsin-like serine protease	CELLULAR PROCESSES AND SIGNALING	Posttranslational modification, protein turnover, chaperones	O	Serine protease (phosphotrypsin)	|a1_9_H09.ab1|a1_04_H11.ab1|
WXM_High_Quality_EST.seq.Contig96	HO004594	625	199	408	210	33.3333	2						gi|24661379|ref|NP_652443.1|	50	58.2	4e-07	CG13315 CG13315-PA [Drosophila melanogaster] CG13315-PA [Drosophila melanogaster] RH39779p [Drosophila melanogaster]						dme:CG13315-PA	50	58.2	1e-07	CG13315; CG13315 gene product from transcript CG13315-RA											|a1_12_B06.ab1|a1_5_A04.ab1|
WXM_High_Quality_EST.seq.Contig97	HO004595	375	49	252	204	46.5686	2						gi|33328893|gb|AAQ09853.1|	70	100	3e-20	CG7181 [Drosophila yakuba]						dme:CG7181-PA	67	99	2e-20	CG7181; CG7181 gene product from transcript CG7181-RA											|a1_5_A11.ab1|a1_0023_G05.ab1|
WXM_High_Quality_EST.seq.Contig98	HO004596	1119	772	915	144	36.8056	2																															|a1_5_D09.ab1|a1_7_E05.ab1|
WXM_High_Quality_EST.seq.Contig99	HO004597	640	67	504	438	41.7808	2																															|a1_5_H02.ab1|a1_0024_H12.ab1|
WXM_High_Quality_EST.seq.Contig100	HO004598	789	61	789	729	44.4444	2	gi|161077225|ref|NM_001103897.1|	86	71.9	4e-09	Drosophila melanogaster CG10924 CG10924-RB, transcript variant B (CG10924), mRNA	gi|24655085|ref|NP_523784.2|	73	396	1e-109	Phosphoenolpyruvate carboxykinase CG17725-PA, isoform A [Drosophila melanogaster] Phosphoenolpyruvate carboxykinase [GTP] (Phosphoenolpyruvate carboxylase) (PEPCK) CG17725-PA, isoform A [Drosophila melanogaster] RH57538p [Drosophila melanogaster]	P20007|PPCK_DROME	73	396	1e-110	Phosphoenolpyruvate carboxykinase [GTP] (EC 4.1.1.32) (Phosphoenolpyruvate carboxylase) (PEPCK) - Drosophila melanogaster (Fruit fly)	dme:CG17725-PA	73	396	1e-109	CG17725; CG17725 gene product from transcript CG17725-RA [EC:4.1.1.32] [KO:K01596]		TP0122	Tpa	C	COG1274	Phosphoenolpyruvate carboxykinase (GTP)	METABOLISM	Energy production and conversion	C	Phosphoenolpyruvate carboxykinase	|a1_0017_H01.ab1|a1_5_H08.ab1|
WXM_High_Quality_EST.seq.Contig101	HO004599	728	110	358	249	40.1606	2						gi|21357027|ref|NP_648081.1|	63	115	2e-24	CG8629 CG8629-PA [Drosophila melanogaster] CG8629-PA [Drosophila melanogaster] RE33457p [Drosophila melanogaster]	P42281|ACBP_DROME	54	93.2	9e-19	Acyl-CoA-binding protein homolog (ACBP) (Diazepam-binding inhibitor homolog) (DBI) - Drosophila melanogaster (Fruit fly)	dme:CG8629-PA	63	115	6e-25	CG8629; CG8629 gene product from transcript CG8629-RA		DR0166	Dra	I	COG4281	Acyl-CoA-binding protein	METABOLISM	Lipid transport and metabolism	I	Acyl-CoA-binding protein (Lypid metabolism)	|a1_6_D12.ab1|a1_0022_B12.ab1|
WXM_High_Quality_EST.seq.Contig102	HO004600	267					2						gi|24647665|ref|NP_524385.2|	50	63.9	3e-09	Cellular Repressor of E1A-stimulated Genes CG5413-PA, isoform A [Drosophila melanogaster] Cellular Repressor of E1A-stimulated Genes CG5413-PB, isoform B [Drosophila melanogaster] CG5413-PA, isoform A [Drosophila melanogaster] GH28782p [Drosophila melanogaster] CG5413-PB, isoform B [Drosophila melanogaster]	O75629|CREG1_HUMAN	48	48.1	9e-06	Protein CREG1 precursor (Cellular repressor of E1A-stimulated genes 1) - Homo sapiens (Human)	dme:CG5413-PA	50	63.9	9e-10	Dmel_CG5413; CG5413 gene product from transcript CG5413-RA CG5413 gene product from transcript CG5413-RB										Cellullar represor	|a1_12_B12.ab1|a1_6_E07.ab1|
WXM_High_Quality_EST.seq.Contig103	HO004601	795	195	311	117	40.1709	2																															|a1_7_H06.ab1|a1_7_B09.ab1|
WXM_High_Quality_EST.seq.Contig104	HO004602	1232	149	469	321	46.4174	2						gi|157361545|gb|ABV44730.1|	51	102	7e-20	membrane-associated LPS-inducible TNF alpha factor protein-like protein [Phlebotomus papatasi]	Q9JLJ0|LITAF_MOUSE	31	67	1e-10	Lipopolysaccharide-induced tumor necrosis factor-alpha factor homolog (LPS-induced TNF-alpha factor homolog) (LITAF-like protein) (NEDD4 WW domain-binding protein 3) (Estrogen-enhanced transcript protein) (mEET) - Mus musculus (Mouse)	dme:CG30269-PA	38	90.1	8e-17	CG30269; CG30269 gene product from transcript CG30269-RA										Membrane-associated LPS-inducible TFNɑ-like	|a1_7_H07.ab1|a1_11_F01.ab1|
WXM_High_Quality_EST.seq.Contig105	HO004603	1039	428	961	534	41.573	2	gi|908759|gb|L43965.1|HMBHIPR	97	1469	0	Haematobia irritans angiotensin converting enzyme (ACE) gene, complete cds	gi|2499905|sp|Q10715|ACE_HAEIE	98	573	1e-162	Angiotensin-converting enzyme precursor (Dipeptidyl carboxypeptidase I) (Kininase II) angiotensin converting enzyme angiotensin-converting enzyme	Q10715|ACE_HAEIE	98	573	1e-163	Angiotensin-converting enzyme precursor (EC 3.4.15.1) (Dipeptidyl carboxypeptidase I) (Kininase II) - Haematobia irritans exigua (Buffalo fly)	dme:CG8827-PA	88	560	1e-158	CG8827; CG8827 gene product from transcript CG8827-RA CG8827 gene product from transcript CG8827-RB [EC:3.4.15.1] [KO:K01283]										H. irritans angiotensin converting enzyme (Carboxypeptidase)	|a1_7_H11.ab1|a1_0014_A12.ab1|
WXM_High_Quality_EST.seq.Contig106	HO004604	762	440	694	255	49.4118	2	gi|296525|emb|Z22566.1|HISERPROG	93	579	1e-162	H.irritans serine protease mRNA	gi|296526|emb|CAA80288.1|	87	302	2e-80	serine protease [Haematobia irritans]	P29787|TRY5_AEDAE	53	234	3e-61	Trypsin 5G1 precursor (EC 3.4.21.4) (Fragment) - Aedes aegypti (Yellowfever mosquito)	dme:CG9564-PA	56	249	5e-65	CG9564; CG9564 gene product from transcript CG9564-RA [EC:3.4.21.4] [KO:K01312]		VC1649	Vch	O	COG5640	Secreted trypsin-like serine protease	CELLULAR PROCESSES AND SIGNALING	Posttranslational modification, protein turnover, chaperones	O	H. irritans protease (Trypsin secreted)	|a1_8_D07.ab1|a1_12_B01.ab1|
WXM_High_Quality_EST.seq.Contig107	HO004605	950	72	884	813	48.3395	2	gi|296513|emb|Z22560.1|HISERPROA	95	741	0	H.irritans serine protease mRNA	gi|9651984|gb|AAF91345.1|	71	381	1e-104	chymotrypsin-like serine protease precursor [Glossina morsitans morsitans]	P49275|DERF3_DERFA	34	135	3e-31	Mite allergen Der f 3 precursor (EC 3.4.21.-) (Der f III) - Dermatophagoides farinae (House-dust mite)	dme:CG11912-PA	54	287	2e-76	CG11912; CG11912 gene product from transcript CG11912-RA		mlr3307	Mlo	O	COG5640	Secreted trypsin-like serine protease	CELLULAR PROCESSES AND SIGNALING	Posttranslational modification, protein turnover, chaperones	O	H. irritans protease (Chymotrypsin)	|a1_8_G07.ab1|a1_0019_H04.ab1|
WXM_High_Quality_EST.seq.Contig108	HO004606	849	90	566	477	37.9455	2						gi|120556922|gb|ABM26904.1|	39	134	5e-30	trypsin 1 [Lutzomyia longipalpis]	P29786|TRY3_AEDAE	39	129	1e-29	Trypsin 3A1 precursor (EC 3.4.21.4) - Aedes aegypti (Yellowfever mosquito)	dme:CG9564-PA	40	119	9e-26	CG9564; CG9564 gene product from transcript CG9564-RA [EC:3.4.21.4] [KO:K01312]										H. irritans protease (Trypsin)	|a1_9_B05.ab1|a1_0017_F04.ab1|
WXM_High_Quality_EST.seq.Contig109	HO004607	929	18	785	768	51.0417	2	gi|48958420|gb|BT014913.1|	83	438	1e-119	Drosophila melanogaster RH21963 full insert cDNA	gi|125980540|ref|XP_001354294.1|	95	467	1e-130	GA11728-PA [Drosophila pseudoobscura] GA11728-PA [Drosophila pseudoobscura]	Q9V3G1|RL8_DROME	95	464	1e-130	60S ribosomal protein L8 - Drosophila melanogaster (Fruit fly)	dme:CG1263-PA	95	464	1e-130	CG1263; CG1263 gene product from transcript CG1263-RA CG1263 gene product from transcript CG1263-RB [KO:K02938]		YIL018w	Sce	J	COG0090	Ribosomal protein L2	INFORMATION STORAGE AND PROCESSING	Translation, ribosomal structure and biogenesis	J	60s ribosomal L8	|a1_9_C12.ab1|a1_0022_B01.ab1|
WXM_High_Quality_EST.seq.Contig110	HO004608	777	48	716	669	43.1988	2						gi|28574958|ref|NP_648120.3|	55	270	5e-71	CG8560 CG8560-PA [Drosophila melanogaster] GH20109p [Drosophila melanogaster] CG8560-PA [Drosophila melanogaster]	Q9VL86|CBPA1_DROME	28	111	3e-24	Zinc carboxypeptidase A 1 precursor (EC 3.4.17.-) - Drosophila melanogaster (Fruit fly)	dme:CG8560-PA	55	270	2e-71	CG8560; CG8560 gene product from transcript CG8560-RA		YHR132c	Sce	E	COG2866	Predicted carboxypeptidase	METABOLISM	Amino acid transport and metabolism	E	Zinc carboxipeptidase	|a1_0023_F09.ab1|a1_9_G010.ab1|
WXM_High_Quality_EST.seq.Contig111	HO004609	606	95	304	210	45.7143	2	gi|158299210|ref|XM_319334.4|	81	99.6	1e-17	AGAP010163-PA (AgaP_AGAP010163) mRNA, complete cds	gi|116007488|ref|NP_001036440.1|	94	134	4e-30	Enhancer on chromosome 2, complementation group b [Drosophila melanogaster] RE42506p [Drosophila melanogaster] CG18001-PA [Drosophila melanogaster] similar to Drosophila melanogaster CG18001 [Drosophila yakuba] similar to Drosophila melanogaster CG18001 [Drosophila yakuba]	O17570|RL38_CAEEL	75	114	2e-25	60S ribosomal protein L38 - Caenorhabditis elegans	cel:C06B8.8	75	114	1e-24	rpl-38; Hypothetical protein C06B8.8 [KO:K02923]		SPBC577.02	---	---	---	---	---	---	---	60s ribosomal L38	|a1_0016_E08.ab1|a1_10_B04.ab1|
WXM_High_Quality_EST.seq.Contig112	HO004610	479	145	387	243	50.6173	2	gi|125775484|ref|XM_001358922.1|	81	101	3e-18	Drosophila pseudoobscura GA17372-PA (Dpse\GA17372) mRNA, partial cds	gi|38048575|gb|AAR10190.1|	68	97.4	3e-19	similar to Drosophila melanogaster CG3321 [Drosophila yakuba]	Q5RBW2|ATP5I_PONPY	51	50.8	2e-06	ATP synthase e chain, mitochondrial (EC 3.6.3.14) - Pongo pygmaeus (Orangutan)	dme:CG3321-PA	67	96.3	2e-19	Dmel_CG3321; putative F-type H+-transporting ATPase subunit e [EC:3.6.3.14] [KO:K02129]											|a1_10_B07.ab1|a1_10_E12.ab1|
WXM_High_Quality_EST.seq.Contig113	HO004611	815	619	320	300	30.6667	2						gi|24583803|ref|NP_609539.1|	72	112	2e-23	CG6770 CG6770-PA [Drosophila melanogaster] CG6770-PA [Drosophila melanogaster] CG6770 [Drosophila yakuba]	O54842|NUPR1_RAT	47	53.9	7e-07	Nuclear protein 1 (Protein p8) (Candidate of metastasis 1) - Rattus norvegicus (Rat)	dme:CG6770-PA	72	112	6e-24	CG6770; CG6770 gene product from transcript CG6770-RA											|a1_10_D08.ab1|a1_0019_D09.ab1|
WXM_High_Quality_EST.seq.Contig114	HO004612	338	271	38	234	35.4701	2						gi|17738061|ref|NP_524413.1|	67	66.6	5e-10	Metallothionein B CG4312-PA [Drosophila melanogaster] Metallothionein-2 (MT-2) (Metallothionein B) metallothionein metallothionein [Drosophila melanogaster] CG4312-PA [Drosophila melanogaster] IP02527p [Drosophila melanogaster]	P11956|MT2_DROME	67	66.6	2e-11	Metallothionein-2 (MT-2) (Metallothionein B) - Drosophila melanogaster (Fruit fly)	dme:CG4312-PA	67	66.6	1e-10	Dmel_CG4312; CG4312 gene product from transcript CG4312-RA										Metallothionein 2	|a1_11_C08.ab1|a1_0020_C02.ab1|
WXM_High_Quality_EST.seq.Contig115	HO004613	198					2	gi|432989|gb|U03760.1|LCU03760	91	71.9	9e-10	Lucilia cuprina chymotrypsinogen mRNA, complete cds	gi|125979637|ref|XP_001353851.1|	77	78.6	1e-13	GA19618-PA [Drosophila pseudoobscura] GA19618-PA [Drosophila pseudoobscura]	P17205|SER1_DROME	73	64.3	1e-10	Serine proteases 1/2 precursor (EC 3.4.21.-) (Protein Jonah 99Cii/99Ciii) - Drosophila melanogaster (Fruit fly)	dme:CG6298-PA	75	75.1	4e-13	CG6298; CG6298 gene product from transcript CG6298-RA										Serine protease (Chymotrypsinogen)	|a1_11_E01.ab1|a1_12_E09.ab1|
WXM_High_Quality_EST.seq.Contig116	HO004614	697	549	1	549	45.3552	2	gi|125807562|ref|XM_001360405.1|	85	347	4e-92	Drosophila pseudoobscura GA20995-PA (Dpse\GA20995) mRNA, partial cds	gi|24654191|ref|NP_725591.1|	80	231	3e-59	Ribosomal protein S15 CG8332-PB, isoform B [Drosophila melanogaster] CG8332-PB, isoform B [Drosophila melanogaster]	Q945U1|RS15_ELAOL	74	194	3e-49	40S ribosomal protein S15 - Elaeis oleifera (Oil palm)	dme:CG8332-PB	80	231	9e-60	CG8332; CG8332 gene product from transcript CG8332-RB [KO:K02958]		SPCC1393.03	Spo	J	COG0185	Ribosomal protein S19	INFORMATION STORAGE AND PROCESSING	Translation, ribosomal structure and biogenesis	J	40s ribosomal S15	|a1_0013_H09.ab1|a1_11_F12.ab1|
WXM_High_Quality_EST.seq.Contig117	HO004615	859	312	677	366	50	2	gi|1263898|emb|X97009.1|MDYP2	82	165	4e-37	M.domestica mRNA for yolk protein-2	gi|1263899|emb|CAA65731.1|	76	269	2e-86	yolk protein 2 [Musca domestica]	P02844|VIT2_DROME	65	231	3e-71	Vitellogenin-2 precursor (Vitellogenin II) (Yolk protein 2) - Drosophila melanogaster (Fruit fly)	dme:CG11207-PA	65	231	2e-70	CG11207; CG11207 gene product from transcript CG11207-RA										Ubiquitin-protein ligase	|a1_0021_H11.ab1|a1_12_H01.ab1|
WXM_High_Quality_EST.seq.Contig118	HO004616	385	74	289	216	46.7593	2						gi|24583741|ref|NP_723690.1|	48	79.3	7e-14	CG31758 CG31758-PA [Drosophila melanogaster] CG31758-PA [Drosophila melanogaster]						dme:CG31758-PA	48	79.3	2e-14	CG31758; CG31758 gene product from transcript CG31758-RA											|a1_0013_D06.ab1|a1_0024_A06.ab1|
WXM_High_Quality_EST.seq.Contig119	HO004617	159					2						gi|68500400|gb|AAY98012.1|	72	58.2	2e-07	serine protease Ssp3-2 precursor [Stomoxys calcitrans]						dme:CG14616-PC	68	57.8	6e-08	CG14616; CG14616 gene product from transcript CG14616-RC										Serine protease	|a1_0016_F11.ab1|a1_0013_F03.ab1|
WXM_High_Quality_EST.seq.Contig120	HO004618	929	73	846	774	43.7984	2	gi|296527|emb|Z22567.1|HISERPROH	94	668	0	H.irritans serine protease mRNA	gi|464952|sp|P35044|TRYA4_LUCCU	68	298	6e-93	Trypsin alpha-4 precursor alpha-trypsin 4	P35044|TRYA4_LUCCU	68	298	4e-94	Trypsin alpha-4 precursor (EC 3.4.21.4) - Lucilia cuprina (Greenbottle fly) (Australian sheep blowfly)	dme:CG18211-PA	62	281	2e-86	CG18211; CG18211 gene product from transcript CG18211-RA [EC:3.4.21.4] [KO:K01312]		VC1200	Vch	O	COG5640	Secreted trypsin-like serine protease	CELLULAR PROCESSES AND SIGNALING	Posttranslational modification, protein turnover, chaperones	O	H. irritans serine protease (Trypsin)	|a1_0013_H010.ab1|a1_0024_F03.ab1|
WXM_High_Quality_EST.seq.Contig121	HO004619	720	64	600	537	48.0447	2	gi|157105497|ref|XM_001648846.1|	83	127	7e-26	Aedes aegypti ribosomal protein L5 (AaeL_AAEL004325) mRNA, complete cds	gi|116007388|ref|NP_001036390.1|	90	222	1e-74	Enhancer on chromosome 2, complementation group d [Drosophila melanogaster] CG17489-PC, isoform C [Drosophila melanogaster]	O76190|RL5_BOMMO	72	192	1e-64	60S ribosomal protein L5 - Bombyx mori (Silk moth)	xla:373795	64	170	8e-53	crebbp-A; CREB binding protein (Rubinstein-Taybi syndrome) [EC:2.3.1.48] [KO:K04498]		YPL131w	Sce	J	COG0256	Ribosomal protein L18	INFORMATION STORAGE AND PROCESSING	Translation, ribosomal structure and biogenesis	J	60s ribosomal L5	|a1_0019_B10.ab1|a1_0013_H07.ab1|
WXM_High_Quality_EST.seq.Contig122	HO004620	127					2																															|a1_0014_A010.ab1|a1_0014_A09.ab1|
WXM_High_Quality_EST.seq.Contig123	HO004621	845	417	797	381	42.5197	2						gi|24643601|ref|NP_608418.1|	47	215	2e-54	CG1304 CG1304-PA [Drosophila melanogaster] CG1304-PA [Drosophila melanogaster] RE14171p [Drosophila melanogaster]	Q17004|SP24D_ANOGA	42	152	1e-36	Serine protease SP24D precursor (EC 3.4.21.-) (AGSP24D) - Anopheles gambiae (African malaria mosquito)	dme:CG14616-PC	47	215	7e-55	CG14616; CG14616 gene product from transcript CG14616-RC		VC1200	Vch	O	COG5640	Secreted trypsin-like serine protease	CELLULAR PROCESSES AND SIGNALING	Posttranslational modification, protein turnover, chaperones	O	Serine protease (Trypsin) (secreted)	|a1_0014_C11.ab1|a1_0017_E12.ab1|
WXM_High_Quality_EST.seq.Contig124	HO004622	883	105	791	687	44.687	2	gi|296527|emb|Z22567.1|HISERPROH	91	551	1e-153	H.irritans serine protease mRNA	gi|464952|sp|P35044|TRYA4_LUCCU	60	244	2e-76	Trypsin alpha-4 precursor alpha-trypsin 4	P35044|TRYA4_LUCCU	60	244	1e-77	Trypsin alpha-4 precursor (EC 3.4.21.4) - Lucilia cuprina (Greenbottle fly) (Australian sheep blowfly)	dme:CG18211-PA	56	230	1e-72	CG18211; CG18211 gene product from transcript CG18211-RA [EC:3.4.21.4] [KO:K01312]		VC1200	Vch	O	COG5640	Secreted trypsin-like serine protease	CELLULAR PROCESSES AND SIGNALING	Posttranslational modification, protein turnover, chaperones	O	H. irritans protease (Trypsin)	|a1_0017_G05.ab1|a1_0014_E12.ab1|
WXM_High_Quality_EST.seq.Contig125	HO004623	816	70	471	402	45.7711	2																															|a1_0014_G09.ab1|a1_0014_G010.ab1|
WXM_High_Quality_EST.seq.Contig126	HO004624	846	7	789	783	42.9119	2						gi|125773347|ref|XP_001357932.1|	55	271	3e-71	GA14124-PA [Drosophila pseudoobscura] GA14124-PA [Drosophila pseudoobscura]	P49275|DERF3_DERFA	33	116	1e-25	Mite allergen Der f 3 precursor (EC 3.4.21.-) (Der f III) - Dermatophagoides farinae (House-dust mite)	dme:CG16749-PA	51	258	1e-67	Dmel_CG16749; CG16749 gene product from transcript CG16749-RA		VC1200	Vch	O	COG5640	Secreted trypsin-like serine protease	CELLULAR PROCESSES AND SIGNALING	Posttranslational modification, protein turnover, chaperones	O		|a1_0024_A01.ab1|a1_0015_A03.ab1|
WXM_High_Quality_EST.seq.Contig127	HO004625	874	63	299	237	45.1477	2	gi|125778347|ref|XM_001359895.1|	82	113	1e-21	Drosophila pseudoobscura GA18441-PA (Dpse\GA18441) mRNA, partial cds	gi|125778348|ref|XP_001359932.1|	85	148	5e-34	GA18441-PA [Drosophila pseudoobscura] Translationally-controlled tumor protein homolog (TCTP) GA18441-PA [Drosophila pseudoobscura]	Q293Y0|TCTP_DROPS	85	148	3e-35	Translationally-controlled tumor protein homolog (TCTP) - Drosophila pseudoobscura (Fruit fly)	dme:CG4800-PA	83	146	4e-34	Dmel_CG4800; CG4800 gene product from transcript CG4800-RA		YKL056c	---	---	---	---	---	---	---	Translationally tionally-controlled tumor protein homolog	|a1_0017_E11.ab1|a1_0015_A08.ab1|
WXM_High_Quality_EST.seq.Contig128	HO004626	824	119	766	648	39.5062	2						gi|24640017|ref|NP_572282.1|	34	103	2e-20	CG6048 CG6048-PA [Drosophila melanogaster] CG6048-PA [Drosophila melanogaster]	Q66TN7|OVCH2_BUFAR	32	85.9	2e-16	Ovochymase-2 precursor (EC 3.4.21.-) (Oviductin) (Oviductal protease) - Bufo arenarum (Argentine common toad)	dme:CG4376-PA	31	92.4	9e-18	CG4376; CG4376 gene product from transcript CG4376-RA [KO:K05699]										Oviductin (Oviductal protease)	|a1_0015_F07.ab1|a1_0018_H12.ab1|
WXM_High_Quality_EST.seq.Contig129	HO004627	233	21	185	165	47.2727	2						gi|125978405|ref|XP_001353235.1|	75	94.4	2e-18	GA21163-PA [Drosophila pseudoobscura] GA21163-PA [Drosophila pseudoobscura]						dme:CG8560-PA	73	91.7	4e-18	CG8560; CG8560 gene product from transcript CG8560-RA											|a1_0016_D04.ab1|a1_0023_C10.ab1|
WXM_High_Quality_EST.seq.Contig130	HO004628	513	321	127	195	29.2308	2																															|a1_0016_H09.ab1|a1_0024_B06.ab1|
WXM_High_Quality_EST.seq.Contig131	HO004629	386	209	328	120	31.6667	2	gi|90421365|gb|DQ437515.1|	98	658	0	Haematobia irritans 5.8S ribosomal RNA gene, partial sequence; internal transcribed spacer 2a, 2S ribosomal RNA gene, and internal transcribed spacer 2, complete sequence; and 28S ribosomal RNA gene, partial sequence																									H. irritans ribosomal RNA	|a1_0022_A04.ab1|a1_0022_H09.ab1|
WXM_High_Quality_EST.seq.Contig132	HO004630	251	72	200	129	27.907	2	gi|158297565|ref|XM_317780.4|	91	73.8	3e-10	AGAP007740-PA (AgaP_AGAP007740) mRNA, complete cds																										|a1_0022_C04.ab1|a1_0017_E08.ab1|
WXM_High_Quality_EST.seq.Contig133	HO004631	1243	74	1210	1137	43.9754	2	gi|125773544|ref|XM_001357994.1|	84	83.8	2e-12	Drosophila pseudoobscura GA19042-PA (Dpse\GA19042) mRNA, partial cds	gi|21357079|ref|NP_650192.1|	68	541	1e-154	Dipeptidase C CG5663-PA [Drosophila melanogaster] LD07362p [Drosophila melanogaster] CG5663-PA [Drosophila melanogaster]	P12955|PEPD_HUMAN	55	429	1e-119	Xaa-Pro dipeptidase (EC 3.4.13.9) (X-Pro dipeptidase) (Proline dipeptidase) (Prolidase) (Imidodipeptidase) - Homo sapiens (Human)	dme:CG5663-PA	68	541	1e-155	CG5663; CG5663 gene product from transcript CG5663-RA [EC:3.4.13.9] [KO:K01271]		HI0816	Hin	E	COG0006	Xaa-Pro aminopeptidase	METABOLISM	Amino acid transport and metabolism	E	Dipeptidase C (Protein dipeptidase)	|a1_0024_F09.ab1|a1_0023_A05.ab1|
WXM_High_Quality_EST.seq.Contig134	HO004632	833	701	832	132	44.697	2																															|a1_0020_A10.ab1|a1_0024_B05.ab1|
WXM_High_Quality_EST.seq.Contig135	HO004633	1002	30	890	861	39.0244	2						gi|126121|sp|P05047|LECA_SARPE	30	164	6e-39	Lectin subunit alpha precursor lectin alpha subunit lectin [Sarcophaga peregrina] AT stretch-binding protein	P05047|LECA_SARPE	30	164	4e-40	Lectin subunit alpha precursor - Sarcophaga peregrina (Flesh fly) (Boettcherisca peregrina)	dre:566703	27	75.9	1e-12	LOC566703; si:ch211-63o20.5										Lectin (AT stietch-binding protein)(manose receptor)	|a1_0024_D12.ab1|a1_0018_B02.ab1|
WXM_High_Quality_EST.seq.Contig136	HO004634	870	520	684	165	32.1212	2																															|a1_0017_A12.ab1|a1_0017_G07.ab1|
WXM_High_Quality_EST.seq.Contig137	HO004635	869	99	791	693	39.2496	2						gi|24657351|ref|NP_611613.1|	35	123	2e-26	CG4363 CG4363-PA [Drosophila melanogaster] CG4363-PA [Drosophila melanogaster]						dme:CG4363-PA	35	123	5e-27	CG4363; CG4363 gene product from transcript CG4363-RA											|a1_0017_D03.ab1|a1_0017_F09.ab1|
WXM_High_Quality_EST.seq.Contig138	HO004636	648	65	517	453	50.7726	2	gi|4588919|gb|AF119387.1|AF119387	93	726	0	Stomoxys calcitrans ribosomal protein S14 mRNA, complete cds	gi|4588920|gb|AAD26263.1|	84	224	4e-57	ribosomal protein S14 [Stomoxys calcitrans]	P14130|RS14_DROME	82	218	1e-56	40S ribosomal protein S14 - Drosophila melanogaster (Fruit fly)	dme:CG12743-PA	82	218	5e-56	CG12743; CG12743 gene product from transcript CG12743-RA		SPBC18H10.13	Spo	J	COG0100	Ribosomal protein S11	INFORMATION STORAGE AND PROCESSING	Translation, ribosomal structure and biogenesis	J	40s ribosomal S14	|a1_0017_G09.ab1|a1_0019_D03.ab1|
WXM_High_Quality_EST.seq.Contig139	HO004637	1257	166	1137	972	40.1235	2						gi|24582088|ref|NP_608978.2|	52	388	1e-106	beta galactosidase CG9092-PA [Drosophila melanogaster] LP09580p [Drosophila melanogaster] CG9092-PA [Drosophila melanogaster]	Q58D55|BGAL_BOVIN	34	202	2e-51	Beta-galactosidase precursor (EC 3.2.1.23) (Lactase) (Acid beta-galactosidase) - Bos taurus (Bovine)	dme:CG9092-PA	52	388	1e-106	CG9092; CG9092 gene product from transcript CG9092-RA; unusual splice; nonconsensus splice site [EC:3.2.1.23] [KO:K01190]		SP0060	Spn	G	COG1874	Beta-galactosidase	METABOLISM	Carbohydrate transport and metabolism	G	Beta galactosidase	|a1_0018_D12.ab1|a1_0020_E10.ab1|
WXM_High_Quality_EST.seq.Contig140	HO004638	285	184	74	111	30.6306	2						gi|125808706|ref|XP_001360841.1|	72	53.9	3e-06	GA11297-PA [Drosophila pseudoobscura] GA11297-PA [Drosophila pseudoobscura]																					|a1_0018_F03.ab1|a1_0018_F04.ab1|
WXM_High_Quality_EST.seq.Contig141	HO004639	688	192	353	162	36.4198	3	gi|2911263|gb|AC002492.1|HUAC002492	98	476	1e-131	Human Chromosome 16 BAC clone CIT987SK-A-256A9, complete sequence																										|ny_01_A12.ab1|ny_01_B12.ab1|ny_01_C12.ab1|
WXM_High_Quality_EST.seq.Contig142	HO004640	830	112	354	243	52.6749	3	gi|32187524|gb|AY324387.1|	97	313	7e-82	Homo sapiens glutathione S-transferase pi (GSTP1) gene, complete cds	gi|119595056|gb|EAW74650.1|	91	71.6	5e-11	glutathione S-transferase pi, isoform CRA_c [Homo sapiens]	P09211|GSTP1_HUMAN	91	71.6	3e-12	Glutathione S-transferase P (EC 2.5.1.18) (GST class-pi) (GSTP1-1) - Homo sapiens (Human)	ptr:451676	92	110	3e-23	LOC451676; similar to immunoglobulin superfamily, member 9										GST	|ny_01_D12.ab1|ny_01_F12.ab1|ny_01_E12.ab1|
WXM_High_Quality_EST.seq.Contig143	HO004641	968	302	81	222	36.9369	3																															|a1_02_B01.ab1|a1_01_B01.ab1|a1_0024_B03.ab1|
WXM_High_Quality_EST.seq.Contig144	HO004642	217					3																															|a1_01_H03.ab1|a1_5_A03.ab1|a1_12_B02.ab1|
WXM_High_Quality_EST.seq.Contig145	HO004643	751	116	751	636	45.7547	3						gi|1263901|emb|CAA65732.1|	58	255	2e-66	yolk protein 3 [Musca domestica]	P27878|VIT1_CERCA	42	175	1e-43	Vitellogenin-1 precursor (Vitellogenin I) (Yolk protein 1) - Ceratitis capitata (Mediterranean fruit fly)	dme:CG5321-PA	43	173	3e-42	CG5321; CG5321 gene product from transcript CG5321-RA [EC:1.14.11.1] [KO:K00471]										Vitellogenin 1	|a1_04_E11.ab1|a1_01_H12.ab1|a1_0016_A08.ab1|
WXM_High_Quality_EST.seq.Contig146	HO004644	607	113	541	429	42.4242	3	gi|110750161|ref|XM_395993.3|	85	176	7e-41	PREDICTED: Apis mellifera similar to UBiQuitin family member (ubq-1), transcript variant 1 (LOC412353), mRNA	gi|17136574|ref|NP_476778.1|	70	161	3e-57	Ribosomal protein S27A CG5271-PA [Drosophila melanogaster] ubiquitin-hybrid protein precursor CG5271-PA [Drosophila melanogaster] RE44350p [Drosophila melanogaster] similar to Drosophila melanogaster RpS27A [Drosophila yakuba] similar to Drosophila melanogaster RpS27A [Drosophila yakuba]	P62972|UBIQ_XENLA	100	139	6e-33	Ubiquitin - Xenopus laevis (African clawed frog)	dme:CG5271-PA	70	161	9e-58	CG5271; CG5271 gene product from transcript CG5271-RA [KO:K02977]		ECU02g1080	Ecu	O	COG5272	Ubiquitin	CELLULAR PROCESSES AND SIGNALING	Posttranslational modification, protein turnover, chaperones	O	Ubiquitin family (ubq-1)	|a1_0017_H06.ab1|a1_03_C04.ab1|a1_02_E01.ab1|
WXM_High_Quality_EST.seq.Contig147	HO004645	869	74	823	750	41.8667	3						gi|11096207|gb|AAG30235.1|	63	233	2e-59	serine protease K16/F1R1 [Chrysomya bezziana]	Q17004|SP24D_ANOGA	42	147	7e-35	Serine protease SP24D precursor (EC 3.4.21.-) (AGSP24D) - Anopheles gambiae (African malaria mosquito)	dme:CG14616-PC	47	198	1e-49	CG14616; CG14616 gene product from transcript CG14616-RC										Serine protease	|a1_02_G010.ab1|a1_0018_C04.ab1|a1_0022_A010.ab1|
WXM_High_Quality_EST.seq.Contig148	HO004646	427	280	80	201	40.796	3	gi|62471794|ref|NM_001014551.1|	98	167	5e-38	Drosophila melanogaster Ribosomal protein L41 CG30425-RA (RpL41), mRNA																									60s ribosomal L41	|a1_02_A010.ab1|a1_03_E07.ab1|a1_10_D04.ab1|
WXM_High_Quality_EST.seq.Contig149	HO004647	1220	922	1209	288	48.6111	3	gi|296525|emb|Z22566.1|HISERPROG	93	353	1e-93	H.irritans serine protease mRNA	gi|296526|emb|CAA80288.1|	84	186	3e-45	serine protease [Haematobia irritans]	P29787|TRY5_AEDAE	58	170	1e-41	Trypsin 5G1 precursor (EC 3.4.21.4) (Fragment) - Aedes aegypti (Yellowfever mosquito)	dme:CG9564-PA	58	173	6e-42	CG9564; CG9564 gene product from transcript CG9564-RA [EC:3.4.21.4] [KO:K01312]		VC1649	Vch	O	COG5640	Secreted trypsin-like serine protease	CELLULAR PROCESSES AND SIGNALING	Posttranslational modification, protein turnover, chaperones	O	H. irritans serine protease (Trypsin-secreted)	|a1_03_G10.ab1|a1_0021_E12.ab1|a1_04_G08.ab1|
WXM_High_Quality_EST.seq.Contig150	HO004648	780	108	557	450	46.8889	3	gi|24658291|ref|NM_139701.1|	80	117	7e-23	Drosophila melanogaster CG4769 CG4769-RA (CG4769), mRNA	gi|157130790|ref|XP_001662013.1|	60	197	2e-65	cytochrome C1 [Aedes aegypti] cytochrome C1 [Aedes aegypti]	P00125|CY1_BOVIN	43	140	5e-33	Cytochrome c1 heme protein, mitochondrial precursor (Cytochrome c-1) - Bos taurus (Bovine)	dme:CG4769-PA	64	213	3e-54	CG4769; CG4769 gene product from transcript CG4769-RA [EC:1.10.2.2] [KO:K00413]		RC0360	Rco	C	COG2857	Cytochrome c1	METABOLISM	Energy production and conversion	C	Cytocrome C1 mitocondrial precursor	|a1_5_G11.ab1|a1_0019_A11.ab1|a1_0013_B08.ab1|
WXM_High_Quality_EST.seq.Contig151	HO004649	749	84	749	666	48.6486	3	gi|125981048|ref|XM_001354495.1|	82	313	6e-82	Drosophila pseudoobscura GA10657-PA (Dpse\GA10657) mRNA, partial cds	gi|17737290|ref|NP_511073.1|	84	368	1e-100	Ribosomal protein S6 CG10944-PB, isoform B [Drosophila melanogaster] 40S ribosomal protein S6 ribosomal protein S6 [Drosophila melanogaster] ribosomal protein S6 ribosomal protein S6 ribosomal protein S6 [Drosophila melanogaster] CG10944-PB, isoform B [Drosophila melanogaster]	P29327|RS6_DROME	84	368	1e-101	40S ribosomal protein S6 - Drosophila melanogaster (Fruit fly)	dme:CG1440-PA	85	355	5e-97	CG1440; CG1440 gene product from transcript CG1440-RA [EC:3.4.22.-]		SPAPB1E7.12	Spo	J	COG2125	Ribosomal protein S6E (S10)	INFORMATION STORAGE AND PROCESSING	Translation, ribosomal structure and biogenesis	J	40s ribosomal S6	|a1_6_D02.ab1|a1_0015_A11.ab1|a1_12_D05.ab1|
WXM_High_Quality_EST.seq.Contig152	HO004650	787	207	416	210	39.5238	3						gi|24583803|ref|NP_609539.1|	74	114	5e-24	CG6770 CG6770-PA [Drosophila melanogaster] CG6770-PA [Drosophila melanogaster] CG6770 [Drosophila yakuba]	O54842|NUPR1_RAT	47	54.7	4e-07	Nuclear protein 1 (Protein p8) (Candidate of metastasis 1) - Rattus norvegicus (Rat)	dme:CG6770-PA	74	114	2e-24	CG6770; CG6770 gene product from transcript CG6770-RA											|a1_0024_F10.ab1|a1_0024_C10.ab1|a1_6_G07.ab1|
WXM_High_Quality_EST.seq.Contig153	HO004651	747	47	745	699	38.7697	3						gi|125774033|ref|XP_001358275.1|	53	209	2e-52	GA19487-PA [Drosophila pseudoobscura] GA19487-PA [Drosophila pseudoobscura]	P16233|LIPP_HUMAN	38	129	9e-30	Pancreatic triacylglycerol lipase precursor (EC 3.1.1.3) (Pancreatic lipase) (PL) - Homo sapiens (Human)	dme:CG5634-PA	51	207	2e-52	Dmel_CG5634; CG5634 gene product from transcript CG5634-RA										Triacylglycerol lipase	|a1_7_E01.ab1|a1_0016_B12.ab1|a1_0024_B09.ab1|
WXM_High_Quality_EST.seq.Contig154	HO004652	1153	433	1047	615	42.6016	3	gi|83944689|gb|DQ294233.1|	83	111	7e-21	Glossina morsitans morsitans TC38 ferritin heavy chain-like mRNA, complete cds	gi|83944690|gb|ABC48949.1|	78	336	2e-90	ferritin heavy chain-like [Glossina morsitans morsitans]	P41822|FRI_AEDAE	48	150	7e-36	Ferritin subunit precursor (EC 1.16.3.1) (Ferritin heavy chain-like protein) (AeFer(H)) - Aedes aegypti (Yellowfever mosquito)	dme:CG1470-PA	64	158	2e-37	Dmel_CG1470; CG1470 gene product from transcript CG1470-RA [EC:4.6.1.2] [KO:K01769]										Ferritin heavy-chain	|a1_8_A11.ab1|a1_0023_G02.ab1|a1_02_F12.ab1|
WXM_High_Quality_EST.seq.Contig155	HO004653	877	408	1	408	36.5196	3	gi|110762809|ref|XM_001120069.1|	82	121	5e-24	PREDICTED: Apis mellifera similar to Autophagy-specific gene 8a CG32672-PA (LOC725184), mRNA	gi|24641085|ref|NP_727447.1|	98	236	1e-60	Autophagy-specific gene 8a CG32672-PA [Drosophila melanogaster] CG32672-PA [Drosophila melanogaster] LD05816p [Drosophila melanogaster]	P60517|GBRAP_RAT	91	221	4e-57	Gamma-aminobutyric acid receptor-associated protein (GABA(A) receptor-associated protein) - Rattus norvegicus (Rat)	dme:CG1725-PA	98	236	4e-61	CG1725; CG1725 gene product from transcript CG1725-RA [EC:2.7.4.8] [KO:K00942]		SPBP8B7.24c	---	---	---	---	---	---	---	Autophagy-specific gene (GABA receptor-associated protein)	|a1_9_C010.ab1|a1_0018_F09.ab1|a1_0015_F08.ab1|
WXM_High_Quality_EST.seq.Contig156	HO004654	764	170	763	594	43.4343	3	gi|82408369|gb|AF368916.2|	80	89.7	2e-14	Glossina morsitans morsitans ferritin light-chain (FLC) mRNA, complete cds	gi|82408370|gb|AAL65406.2|AF368916_1	75	294	3e-78	ferritin light-chain [Glossina morsitans morsitans]	P19976|FRI1_SOYBN	26	60.5	7e-09	Ferritin-1, chloroplast precursor (EC 1.16.3.1) (SOF-35) (SFerH-1) - Glycine max (Soybean)	dme:CG1470-PA	63	248	7e-65	Dmel_CG1470; CG1470 gene product from transcript CG1470-RA [EC:4.6.1.2] [KO:K01769]										Ferritin light chain	|a1_10_G11.ab1|a1_0022_H08.ab1|a1_0013_E010.ab1|
WXM_High_Quality_EST.seq.Contig157	HO004655	859	132	683	552	46.0145	3	gi|113194865|gb|AE014296.4|	88	63.9	1e-06	Drosophila melanogaster chromosome 3L, complete sequence	gi|6513610|gb|AAF14696.1|AF191498_1	64	220	3e-67	O-phosphoserine phosphohydrolase Astray [Drosophila melanogaster]	Q9VSY6|SERB_DROME	64	219	3e-68	Phosphoserine phosphatase (EC 3.1.3.3) (PSP) (O-phosphoserine phosphohydrolase) (PSPase) - Drosophila melanogaster (Fruit fly)	dme:CG3705-PA	64	219	2e-67	CG3705; CG3705 gene product from transcript CG3705-RA		AF2138_2	Afu	E	COG0560	Phosphoserine phosphatase	METABOLISM	Amino acid transport and metabolism	E	O-phosphorine phosphotydiolase astray- phosphoserine phosphatase	|a1_01_F06.ab1|a1_0021_C07.ab1|a1_10_G12.ab1|
WXM_High_Quality_EST.seq.Contig158	HO004656	797	90	797	708	44.6328	3	gi|125978404|ref|XM_001353199.1|	85	63.9	1e-06	Drosophila pseudoobscura GA21163-PA (Dpse\GA21163) mRNA, partial cds	gi|125978405|ref|XP_001353235.1|	62	295	3e-78	GA21163-PA [Drosophila pseudoobscura] GA21163-PA [Drosophila pseudoobscura]	Q9VL86|CBPA1_DROME	31	131	3e-30	Zinc carboxypeptidase A 1 precursor (EC 3.4.17.-) - Drosophila melanogaster (Fruit fly)	dme:CG8560-PA	60	293	3e-78	CG8560; CG8560 gene product from transcript CG8560-RA		YHR132c	Sce	E	COG2866	Predicted carboxypeptidase	METABOLISM	Amino acid transport and metabolism	E	Zinc carboxipeptidase	|a1_0015_C04.ab1|a1_12_D08.ab1|a1_0024_H11.ab1|
WXM_High_Quality_EST.seq.Contig159	HO004657	907	37	774	738	43.9024	3						gi|15554312|gb|AAK98781.1|	48	169	3e-55	serine protease Ssp3 [Stomoxys calcitrans]	Q27289|CTR1_ANOGA	35	97.1	4e-29	Chymotrypsin-1 precursor (EC 3.4.21.1) - Anopheles gambiae (African malaria mosquito)	dme:CG14616-PC	38	130	8e-41	CG14616; CG14616 gene product from transcript CG14616-RC		mlr3307	Mlo	O	COG5640	Secreted trypsin-like serine protease	CELLULAR PROCESSES AND SIGNALING	Posttranslational modification, protein turnover, chaperones	O	Serine protease (Chymotrypsin)	|a1_0019_C03.ab1|a1_0013_B04.ab1|a1_6_A05.ab1|
WXM_High_Quality_EST.seq.Contig160	HO004658	846	99	845	747	41.2316	3						gi|126121|sp|P05047|LECA_SARPE	32	119	2e-25	Lectin subunit alpha precursor lectin alpha subunit lectin [Sarcophaga peregrina] AT stretch-binding protein	P05047|LECA_SARPE	32	119	1e-26	Lectin subunit alpha precursor - Sarcophaga peregrina (Flesh fly) (Boettcherisca peregrina)	dre:559585	25	59.3	9e-08	LOC559585; similar to serine protease										Lectin	|a1_03_A08.ab1|a1_0021_A12.ab1|a1_0013_G07.ab1|
WXM_High_Quality_EST.seq.Contig161	HO004659	656	264	1	264	41.2879	3	gi|125774750|ref|XM_001358590.1|	88	234	4e-58	Drosophila pseudoobscura GA13894-PA (Dpse\GA13894) mRNA, partial cds	gi|38047727|gb|AAR09766.1|	100	144	4e-33	similar to Drosophila melanogaster RpS20 [Drosophila yakuba] similar to Drosophila melanogaster RpS20 [Drosophila yakuba]	P55828|RS20_DROME	100	144	3e-34	40S ribosomal protein S20 - Drosophila melanogaster (Fruit fly)	dme:CG15693-PA	100	144	1e-33	Dmel_CG15693; CG15693 gene product from transcript CG15693-RA [KO:K02969]		SPCC576.09	Spo	J	COG0051	Ribosomal protein S10	INFORMATION STORAGE AND PROCESSING	Translation, ribosomal structure and biogenesis	J	40s ribosomal s20	|a1_8_F12.ab1|a1_0015_B01.ab1|a1_0015_D07.ab1|
WXM_High_Quality_EST.seq.Contig162	HO004660	851	43	561	519	44.7013	3	gi|3319319|gb|AF074956.1|AF074956	81	317	4e-83	Stomoxys calcitrans midgut-specific serine protease 2 (Ssp2) mRNA, complete cds	gi|3319320|gb|AAC39131.1|	82	280	1e-112	midgut-specific serine protease 2 [Stomoxys calcitrans]	P51588|TRYP_SARBU	75	260	1e-107	Trypsin precursor (EC 3.4.21.4) - Sarcophaga bullata (Grey flesh fly) (Neobellieria bullata)	dme:CG17571-PA	55	191	1e-76	CG17571; CG17571 gene product from transcript CG17571-RA		VC1200	Vch	O	COG5640	Secreted trypsin-like serine protease	CELLULAR PROCESSES AND SIGNALING	Posttranslational modification, protein turnover, chaperones	O	Serine protease (midgut-specific)(trypsin-secreted)	|a1_0016_E06.ab1|a1_0015_B06.ab1|a1_0019_B07.ab1|
WXM_High_Quality_EST.seq.Contig163	HO004661	823	142	822	681	42.5844	3						gi|24640017|ref|NP_572282.1|	38	137	1e-30	CG6048 CG6048-PA [Drosophila melanogaster] CG6048-PA [Drosophila melanogaster]	P42279|TRYU_DROME	29	102	1e-21	Trypsin eta precursor (EC 3.4.21.4) - Drosophila melanogaster (Fruit fly)	dme:CG4376-PA	38	130	4e-29	CG4376; CG4376 gene product from transcript CG4376-RA [KO:K05699]										Serine protease (Trypsin)	|a1_0016_B07.ab1|a1_0016_A01.ab1|a1_0023_A10.ab1|
WXM_High_Quality_EST.seq.Contig164	HO004662	190					3						gi|125977536|ref|XP_001352801.1|	71	70.5	3e-11	GA17392-PA [Drosophila pseudoobscura] GA17392-PA [Drosophila pseudoobscura]						dme:CG32483-PA	66	67.8	6e-11	CG32483; CG32483 gene product from transcript CG32483-RA											|a1_0013_C03.ab1|a1_0023_E03.ab1|a1_0020_G11.ab1|
WXM_High_Quality_EST.seq.Contig165	HO004663	1043	68	988	921	38.8708	4						gi|125981697|ref|XP_001354852.1|	44	182	2e-44	GA19320-PA [Drosophila pseudoobscura] GA19320-PA [Drosophila pseudoobscura]	P42279|TRYU_DROME	34	152	2e-36	Trypsin eta precursor (EC 3.4.21.4) - Drosophila melanogaster (Fruit fly)	dme:CG4376-PA	35	155	2e-36	CG4376; CG4376 gene product from transcript CG4376-RA [KO:K05699]		mlr3307	Mlo	O	COG5640	Secreted trypsin-like serine protease	CELLULAR PROCESSES AND SIGNALING	Posttranslational modification, protein turnover, chaperones	O	Serine protease (Trypsin)	|a1_01_E11.ab1|a1_0024_H05.ab1|a1_8_H01.ab1|a1_0016_C09.ab1|
WXM_High_Quality_EST.seq.Contig166	HO004664	822	308	168	141	46.0993	4																															|a1_04_E02.ab1|a1_0015_F09.ab1|a1_0018_H11.ab1|a1_02_B11.ab1|
WXM_High_Quality_EST.seq.Contig167	HO004665	763	57	554	498	42.9719	4						gi|33328821|gb|AAQ09817.1|	21	77	1e-12	CG5770 [Drosophila yakuba]						dme:CG5770-PA	21	73.2	5e-12	CG5770; CG5770 gene product from transcript CG5770-RA											|a1_02_H08.ab1|a1_0018_E04.ab1|a1_0024_A12.ab1|a1_5_B08.ab1|
WXM_High_Quality_EST.seq.Contig168	HO004666	466	123	407	285	43.8596	4						gi|5924287|gb|AAD56536.1|AF182164_1	48	91.3	2e-17	defensin 2a [Stomoxys calcitrans]	O16137|DEF2_STOCA	47	90.5	2e-18	Defensin-2 precursor - Stomoxys calcitrans (Stable fly)	dme:CG1385-PA	56	67.4	9e-11	CG1385; CG1385 gene product from transcript CG1385-RA										Defensin	|a1_03_C07.ab1|a1_10_E010.ab1|a1_11_G12.ab1|a1_9_B04.ab1|
WXM_High_Quality_EST.seq.Contig169	HO004667	798	98	772	675	36	4						gi|24653439|ref|NP_725321.1|	25	95.9	3e-18	CG13335 CG13335-PA, isoform A [Drosophila melanogaster] CG13335-PA, isoform A [Drosophila melanogaster]						dme:CG13335-PB	25	95.9	8e-19	CG13335; CG13335 gene product from transcript CG13335-RB											|a1_0014_G02.ab1|a1_0014_F02.ab1|a1_0022_B06.ab1|a1_5_D08.ab1|
WXM_High_Quality_EST.seq.Contig170	HO004668	1009	91	933	843	41.5184	4	gi|113194944|gb|AE014134.5|	93	69.9	2e-08	Drosophila melanogaster chromosome 2L, complete sequence	gi|125984940|ref|XP_001356234.1|	64	363	7e-99	GA20684-PA [Drosophila pseudoobscura] GA20684-PA [Drosophila pseudoobscura]						dme:CG7916-PA	63	350	3e-95	CG7916; CG7916 gene product from transcript CG7916-RA											|a1_8_E06.ab1|a1_0016_A09.ab1|a1_0019_F06.ab1|a1_0015_E11.ab1|
WXM_High_Quality_EST.seq.Contig171	HO004669	832	92	832	741	44.8043	4	gi|125978404|ref|XM_001353199.1|	85	63.9	1e-06	Drosophila pseudoobscura GA21163-PA (Dpse\GA21163) mRNA, partial cds	gi|125978405|ref|XP_001353235.1|	62	292	2e-77	GA21163-PA [Drosophila pseudoobscura] GA21163-PA [Drosophila pseudoobscura]	Q9VL86|CBPA1_DROME	32	132	2e-30	Zinc carboxypeptidase A 1 precursor (EC 3.4.17.-) - Drosophila melanogaster (Fruit fly)	dme:CG8560-PA	60	291	1e-77	CG8560; CG8560 gene product from transcript CG8560-RA		YHR132c	Sce	E	COG2866	Predicted carboxypeptidase	METABOLISM	Amino acid transport and metabolism	E	Zin carboxipeptidase	|a1_0017_A08.ab1|a1_8_E11.ab1|a1_0017_H09.ab1|a1_11_D05.ab1|
WXM_High_Quality_EST.seq.Contig172	HO004670	1006	164	925	762	41.8635	4	gi|296519|emb|Z22563.1|HISERPROD	93	618	1e-173	H.irritans serine protease mRNA	gi|296520|emb|CAA80285.1|	95	297	8e-79	serine protease [Haematobia irritans]	P35037|TRY3_ANOGA	49	232	2e-60	Trypsin-3 precursor (EC 3.4.21.4) - Anopheles gambiae (African malaria mosquito)	dme:CG9564-PA	50	235	1e-60	CG9564; CG9564 gene product from transcript CG9564-RA [EC:3.4.21.4] [KO:K01312]		VC1649	Vch	O	COG5640	Secreted trypsin-like serine protease	CELLULAR PROCESSES AND SIGNALING	Posttranslational modification, protein turnover, chaperones	O	H. irritans serine protease (Trypsin)	|a1_9_G05.ab1|a1_0014_A06.ab1|a1_9_H02.ab1|a1_8_H02.ab1|
WXM_High_Quality_EST.seq.Contig173	HO004671	481	299	87	213	47.8873	4						gi|27374302|gb|AAO01053.1|	50	79	9e-14	CG14292-PA [Drosophila pseudoobscura]						dme:CG14292-PA	48	72.8	2e-12	Dmel_CG14292; CG14292 gene product from transcript CG14292-RA											|a1_10_H09.ab1|a1_0013_E11.ab1|a1_0020_G05.ab1|a1_04_A07.ab1|
WXM_High_Quality_EST.seq.Contig174	HO004672	498	79	447	369	40.9214	4	gi|70909862|emb|AM049118.1|	86	95.6	2e-16	Georissus sp. APV-2005 mRNA for ribosomal protein L35e (rpL35e gene)	gi|125981069|ref|XP_001354541.1|	85	197	3e-49	GA17966-PA [Drosophila pseudoobscura] GA17966-PA [Drosophila pseudoobscura]	P42766|RL35_HUMAN	59	130	2e-30	60S ribosomal protein L35 - Homo sapiens (Human)	dme:CG3781-PA	82	193	1e-48	CG3781; CG3781 gene product from transcript CG3781-RA		SPCC613.05c	Spo	J	COG0255	Ribosomal protein L29	INFORMATION STORAGE AND PROCESSING	Translation, ribosomal structure and biogenesis	J	60s ribosomal L35	|a1_0013_A02.ab1|a1_0013_E12.ab1|a1_11_F05.ab1|a1_0018_D05.ab1|
WXM_High_Quality_EST.seq.Contig175	HO004673	841	98	841	744	48.5215	4	gi|296513|emb|Z22560.1|HISERPROA	95	741	0	H.irritans serine protease mRNA	gi|9651984|gb|AAF91345.1|	71	354	4e-96	chymotrypsin-like serine protease precursor [Glossina morsitans morsitans]	P49275|DERF3_DERFA	32	115	2e-25	Mite allergen Der f 3 precursor (EC 3.4.21.-) (Der f III) - Dermatophagoides farinae (House-dust mite)	dme:CG11912-PA	54	261	2e-68	CG11912; CG11912 gene product from transcript CG11912-RA		mlr3307	Mlo	O	COG5640	Secreted trypsin-like serine protease	CELLULAR PROCESSES AND SIGNALING	Posttranslational modification, protein turnover, chaperones	O	H. irritans serine protease	|a1_10_E11.ab1|a1_0016_C01.ab1|a1_12_D11.ab1|a1_0024_C06.ab1|
WXM_High_Quality_EST.seq.Contig176	HO004674	848	95	799	705	45.5319	4						gi|1263901|emb|CAA65732.1|	57	265	2e-69	yolk protein 3 [Musca domestica]	P06607|VIT3_DROME	44	185	2e-46	Vitellogenin-3 precursor (Vitellogenin III) (Yolk protein 3) - Drosophila melanogaster (Fruit fly)	dme:CG5321-PA	44	185	1e-45	CG5321; CG5321 gene product from transcript CG5321-RA [EC:1.14.11.1] [KO:K00471]										Vitellogenin 3	|a1_0021_B04.ab1|a1_0018_H05.ab1|a1_0017_D02.ab1|a1_0013_C11.ab1|
WXM_High_Quality_EST.seq.Contig177	HO004675	760	117	479	363	48.7603	4	gi|113416069|ref|XM_940885.2|	99	1441	0	PREDICTED: Homo sapiens KIAA1239 (KIAA1239), mRNA	gi|124784217|gb|ABN14968.1|	100	320	4e-86	G-protein beta WD-40 repeat protein [Taenia asiatica]						rno:289822	92	275	2e-88	Cep68_predicted, LOC289822; centrosomal protein 68 (predicted)										G-protein beta WD-40 repeat protein (Centrosomal protein 68)	|a1_0014_F12.ab1|a1_0022_A11.ab1|a1_0022_E12.ab1|a1_0021_D11.ab1|
WXM_High_Quality_EST.seq.Contig178	HO004676	173	8	133	126	37.3016	4																															|a1_0017_F01.ab1|a1_0020_E11.ab1|a1_0023_F06.ab1|a1_0013_D08.ab1|
WXM_High_Quality_EST.seq.Contig179	HO004677	941	535	819	285	24.9123	5																															|a1_0017_B010.ab1|ny_000150.ab1|a1_5_C03.ab1|a1_7_D05.ab1|a1_0023_H07.ab1|
WXM_High_Quality_EST.seq.Contig180	HO004678	780	80	742	663	45.5505	5	gi|113194865|gb|AE014296.4|	88	63.9	1e-06	Drosophila melanogaster chromosome 3L, complete sequence	gi|6513610|gb|AAF14696.1|AF191498_1	64	273	1e-71	O-phosphoserine phosphohydrolase Astray [Drosophila melanogaster]	Q9VSY6|SERB_DROME	64	272	9e-73	Phosphoserine phosphatase (EC 3.1.3.3) (PSP) (O-phosphoserine phosphohydrolase) (PSPase) - Drosophila melanogaster (Fruit fly)	dme:CG3705-PA	64	272	4e-72	CG3705; CG3705 gene product from transcript CG3705-RA		L0085	Lla	E	COG0560	Phosphoserine phosphatase	METABOLISM	Amino acid transport and metabolism	E	O-phosphorine phosphotydiolase astray- phosphoserine phosphatase	|a1_7_F05.ab1|a1_9_F05.ab1|a1_03_B12.ab1|ny_000161.ab1|a1_0022_A03.ab1|
WXM_High_Quality_EST.seq.Contig181	HO004679	828	401	541	141	37.5887	5																															|a1_7_F02.ab1|a1_8_G08.ab1|a1_5_A07.ab1|a1_6_F02.ab1|a1_5_B03.ab1|
WXM_High_Quality_EST.seq.Contig182	HO004680	941	108	914	807	46.5923	5						gi|45685143|gb|AAS75325.1|	43	235	2e-60	yolk protein A [Sarcophaga bullata]	P27878|VIT1_CERCA	38	201	4e-51	Vitellogenin-1 precursor (Vitellogenin I) (Yolk protein 1) - Ceratitis capitata (Mediterranean fruit fly)	dme:CG5321-PA	36	181	1e-44	CG5321; CG5321 gene product from transcript CG5321-RA [EC:1.14.11.1] [KO:K00471]										Vitellogenin 1	|a1_0014_B12.ab1|a1_0022_B010.ab1|a1_7_G03.ab1|a1_5_C04.ab1|a1_01_D09.ab1|
WXM_High_Quality_EST.seq.Contig183	HO004681	1223	164	1063	900	40.4444	5						gi|125977534|ref|XP_001352800.1|	67	464	1e-129	GA16937-PA [Drosophila pseudoobscura] GA16937-PA [Drosophila pseudoobscura]	Q920A5|RISC_MOUSE	38	234	7e-61	Retinoid-inducible serine carboxypeptidase precursor (EC 3.4.16.-) (Serine carboxypeptidase 1) - Mus musculus (Mouse)	dme:CG32483-PA	67	461	1e-128	CG32483; CG32483 gene product from transcript CG32483-RA		YMR297w	Sce	E	COG2939	Carboxypeptidase C (cathepsin A)	METABOLISM	Amino acid transport and metabolism	E	Retinoid-inducible serine carboxypeptidase	|a1_7_G07.ab1|a1_12_H04.ab1|a1_5_E09.ab1|a1_0015_B03.ab1|a1_8_C06.ab1|
WXM_High_Quality_EST.seq.Contig184	HO004682	985	155	772	618	37.2168	5						gi|125772987|ref|XP_001357752.1|	23	55.1	7e-06	GA11020-PA [Drosophila pseudoobscura] GA11020-PA [Drosophila pseudoobscura]																					|a1_0013_E02.ab1|a1_5_G12.ab1|a1_0022_C07.ab1|a1_0018_A02.ab1|a1_03_B08.ab1|
WXM_High_Quality_EST.seq.Contig185	HO004683	435	259	378	120	29.1667	5	gi|90421365|gb|DQ437515.1|	99	682	0	Haematobia irritans 5.8S ribosomal RNA gene, partial sequence; internal transcribed spacer 2a, 2S ribosomal RNA gene, and internal transcribed spacer 2, complete sequence; and 28S ribosomal RNA gene, partial sequence																									H. irritans ribosomal RNA	|a1_6_D01.ab1|a1_8_C03.ab1|a1_11_C12.ab1|a1_10_D01.ab1|a1_0015_D05.ab1|
WXM_High_Quality_EST.seq.Contig186	HO004684	1398	585	1343	759	48.6166	5	gi|125978404|ref|XM_001353199.1|	85	63.9	2e-06	Drosophila pseudoobscura GA21163-PA (Dpse\GA21163) mRNA, partial cds	gi|28574958|ref|NP_648120.3|	76	399	1e-157	CG8560 CG8560-PA [Drosophila melanogaster] GH20109p [Drosophila melanogaster] CG8560-PA [Drosophila melanogaster]	Q9VL86|CBPA1_DROME	45	209	1e-64	Zinc carboxypeptidase A 1 precursor (EC 3.4.17.-) - Drosophila melanogaster (Fruit fly)	dme:CG8560-PA	76	399	1e-157	CG8560; CG8560 gene product from transcript CG8560-RA		YHR132c	Sce	E	COG2866	Predicted carboxypeptidase	METABOLISM	Amino acid transport and metabolism	E	Zinc carboxipeptidase	|a1_0014_E02.ab1|a1_0024_C12.ab1|a1_01_G08.ab1|a1_8_E03.ab1|a1_0021_F08.ab1|
WXM_High_Quality_EST.seq.Contig187	HO004685	938	61	837	777	47.2329	5	gi|296525|emb|Z22566.1|HISERPROG	93	591	1e-165	H.irritans serine protease mRNA	gi|296526|emb|CAA80288.1|	88	304	5e-81	serine protease [Haematobia irritans]	P29787|TRY5_AEDAE	53	257	4e-68	Trypsin 5G1 precursor (EC 3.4.21.4) (Fragment) - Aedes aegypti (Yellowfever mosquito)	dme:CG9564-PA	58	286	4e-76	CG9564; CG9564 gene product from transcript CG9564-RA [EC:3.4.21.4] [KO:K01312]		VC1649	Vch	O	COG5640	Secreted trypsin-like serine protease	CELLULAR PROCESSES AND SIGNALING	Posttranslational modification, protein turnover, chaperones	O	H. irritans renine protease	|a1_03_H04.ab1|a1_12_C07.ab1|a1_0021_H02.ab1|a1_0024_F02.ab1|a1_0015_C02.ab1|
WXM_High_Quality_EST.seq.Contig188	HO004686	795	105	722	618	37.7023	5																															|a1_0019_E11.ab1|a1_0017_E03.ab1|a1_03_D08.ab1|a1_0015_G05.ab1|a1_12_B03.ab1|
WXM_High_Quality_EST.seq.Contig189	HO004687	777	28	777	750	48.1333	5	gi|296521|emb|Z22564.1|HISERPROE	96	741	0	H.irritans serine protease mRNA	gi|125979637|ref|XP_001353851.1|	73	330	4e-90	GA19618-PA [Drosophila pseudoobscura] GA19618-PA [Drosophila pseudoobscura]	P17205|SER1_DROME	41	163	2e-41	Serine proteases 1/2 precursor (EC 3.4.21.-) (Protein Jonah 99Cii/99Ciii) - Drosophila melanogaster (Fruit fly)	dme:CG6467-PA	65	296	1e-80	CG6467; CG6467 gene product from transcript CG6467-RA		mlr3307	Mlo	O	COG5640	Secreted trypsin-like serine protease	CELLULAR PROCESSES AND SIGNALING	Posttranslational modification, protein turnover, chaperones	O	H. irritans serine protease	|a1_04_B05.ab1|a1_0024_F12.ab1|a1_0023_E07.ab1|a1_0018_E07.ab1|a1_8_B06.ab1|
WXM_High_Quality_EST.seq.Contig190	HO004688	849	221	733	513	38.0117	6						gi|21392192|gb|AAM48450.1|	39	108	5e-22	RH02936p [Drosophila melanogaster]						dme:CG32742-PA	39	108	2e-22	CG32742; CG32742 gene product from transcript CG32742-RA [KO:K02214]											|a1_03_F10.ab1|a1_8_H09.ab1|a1_8_C07.ab1|a1_0021_C05.ab1|ny_000156.ab1|a1_0024_G02.ab1|
WXM_High_Quality_EST.seq.Contig191	HO004689	1922	70	852	783	41.507	6	gi|157325505|gb|DQ321720.2|	82	119	5e-23	Nora virus, complete genome	gi|90403571|ref|YP_529669.1|	68	368	1e-178	ORF 4 [Nora virus] Uncharacterized ORF4 protein ORF 4 [Nora virus]	Q27YG7|YORF4_NORAV	68	368	1e-180	Uncharacterized ORF4 protein - Nora virus															Nora virus	|a1_01_F11.ab1|a1_8_F11.ab1|a1_01_F08.ab1|a1_8_D11.ab1|a1_8_E09.ab1|a1_0018_E01.ab1|
WXM_High_Quality_EST.seq.Contig192	HO004690	540	128	253	126	20.6349	6	gi|66796422|gb|DQ029097.1|	97	670	0	Haematobia irritans irritans mitochondrion, complete genome	gi|67009998|ref|YP_245504.1|	91	225	1e-61	NADH dehydrogenase subunit 5 [Haematobia irritans irritans] NADH dehydrogenase subunit 5 [Haematobia irritans irritans]	P18932|NU5M_DROME	61	145	1e-36	NADH-ubiquinone oxidoreductase chain 5 (EC 1.6.5.3) (NADH dehydrogenase subunit 5) - Drosophila melanogaster (Fruit fly)	dps:DP0150	61	145	6e-36	dppD; probable dipeptide ABC transporter, ATP-binding protein (DppD) [KO:K02031]										H. irritans mitocondrial	|a1_02_H11.ab1|a1_0016_E10.ab1|a1_0023_D11.ab1|a1_0016_D06.ab1|a1_02_C04.ab1|a1_0023_D05.ab1|
WXM_High_Quality_EST.seq.Contig193	HO004691	891	77	853	777	43.3719	6						gi|125810648|ref|XP_001361560.1|	60	309	2e-82	GA11574-PA [Drosophila pseudoobscura] GA11574-PA [Drosophila pseudoobscura]	P42276|TRYDG_DROME	46	202	1e-51	Trypsin delta/gamma precursor (EC 3.4.21.4) - Drosophila melanogaster (Fruit fly)	dme:CG12350-PA	61	290	2e-77	CG12350; CG12350 gene product from transcript CG12350-RA [EC:3.4.21.4] [KO:K01312]		VC1649	Vch	O	COG5640	Secreted trypsin-like serine protease	CELLULAR PROCESSES AND SIGNALING	Posttranslational modification, protein turnover, chaperones	O	Serine protease	|a1_04_D10.ab1|a1_0018_G03.ab1|a1_03_A07.ab1|a1_01_A06.ab1|a1_5_F03.ab1|a1_04_D01.ab1|
WXM_High_Quality_EST.seq.Contig194	HO004692	913	48	818	771	50.5837	6	gi|293098|gb|L15632.1|LUCTRYPS4A	83	87.7	8e-14	Lucilia cuprina alpha-trypsin 3 (3' end) and 4 (complete cds) genes	gi|125810654|ref|XP_001361563.1|	66	347	6e-94	GA14937-PA [Drosophila pseudoobscura] GA14937-PA [Drosophila pseudoobscura]	P35044|TRYA4_LUCCU	65	342	1e-93	Trypsin alpha-4 precursor (EC 3.4.21.4) - Lucilia cuprina (Greenbottle fly) (Australian sheep blowfly)	dme:CG18444-PA	65	340	2e-92	CG18444; CG18444 gene product from transcript CG18444-RA [EC:3.4.21.4] [KO:K01312]		VC1200	Vch	O	COG5640	Secreted trypsin-like serine protease	CELLULAR PROCESSES AND SIGNALING	Posttranslational modification, protein turnover, chaperones	O	Serine protease	|a1_0019_B02.ab1|a1_04_E01.ab1|a1_0019_A12.ab1|a1_8_D02.ab1|a1_0014_B08.ab1|a1_0024_H07.ab1|
WXM_High_Quality_EST.seq.Contig195	HO004693	798	175	363	189	51.8519	6	gi|125772502|ref|XM_001357527.1|	88	418	1e-113	Drosophila pseudoobscura GA14517-PA (Dpse\GA14517) mRNA, partial cds	gi|38048075|gb|AAR09940.1|	71	141	4e-32	similar to Drosophila melanogaster CG1746 [Drosophila yakuba]	Q06056|AT5G2_SHEEP	51	97.1	7e-20	ATP synthase lipid-binding protein, mitochondrial precursor (EC 3.6.3.14) (ATP synthase proteolipid P2) (ATPase protein 9) (ATPase subunit C) - Ovis aries (Sheep)	dme:CG2098-PA	76	140	2e-32	Dmel_CG2098; CG2098 gene product from transcript CG2098-RA [EC:4.99.1.1] [KO:K01772]										ATPase	|a1_8_H11.ab1|a1_12_B04.ab1|a1_9_D03.ab1|a1_8_F03.ab1|a1_0016_E11.ab1|a1_9_A12.ab1|
WXM_High_Quality_EST.seq.Contig196	HO004694	590	44	514	471	45.0106	6	gi|296529|emb|Z22568.1|HISERPROI	94	523	1e-145	H.irritans serine protease mRNA	gi|296530|emb|CAA80290.1|	89	211	2e-53	serine protease [Haematobia irritans]	P08897|COGS_HYPLI	44	136	6e-32	Collagenase precursor (EC 3.4.21.-) (Hypodermin C) (HC) - Hypoderma lineatum (Early cattle grub) (Common cattle grub)	dme:CG6483-PA	56	195	5e-49	CG6483; CG6483 gene product from transcript CG6483-RA										H. irritanse serine protease	|a1_10_B11.ab1|a1_12_A02.ab1|a1_02_G08.ab1|a1_0017_F010.ab1|a1_03_E09.ab1|a1_04_G12.ab1|
WXM_High_Quality_EST.seq.Contig197	HO004695	849	157	726	570	37.0175	6																															|a1_0020_G01.ab1|a1_10_H010.ab1|a1_0019_H11.ab1|a1_10_A08.ab1|a1_0016_G08.ab1|a1_0022_E06.ab1|
WXM_High_Quality_EST.seq.Contig198	HO004696	685					6	gi|66796422|gb|DQ029097.1|	100	1067	0	Haematobia irritans irritans mitochondrion, complete genome	gi|67009993|ref|YP_245499.1|	79	348	2e-94	cytochrome c oxidase subunit II [Haematobia irritans irritans] cytochrome c oxidase subunit II [Haematobia irritans irritans]	P00408|COX2_DROME	75	333	5e-91	Cytochrome c oxidase subunit 2 (EC 1.9.3.1) (Cytochrome c oxidase polypeptide II) - Drosophila melanogaster (Fruit fly)	dps:DP0147	79	291	6e-78	dppA; related to dipeptide ABC transporter, periplasmic binding protein (DppA) [KO:K02035]		Q0250	Sce	C	COG1622	Heme/copper-type cytochrome/quinol oxidases, subunit 2	METABOLISM	Energy production and conversion	C		|a1_0020_E04.ab1|a1_03_F04.ab1|a1_0023_D08.ab1|a1_0024_B10.ab1|a1_0021_C010.ab1|a1_0019_B09.ab1|
WXM_High_Quality_EST.seq.Contig199	HO004697	798	83	763	681	43.025	7	gi|296527|emb|Z22567.1|HISERPROH	94	668	0	H.irritans serine protease mRNA	gi|464952|sp|P35044|TRYA4_LUCCU	65	288	3e-76	Trypsin alpha-4 precursor alpha-trypsin 4	P35044|TRYA4_LUCCU	65	288	2e-77	Trypsin alpha-4 precursor (EC 3.4.21.4) - Lucilia cuprina (Greenbottle fly) (Australian sheep blowfly)	dme:CG18211-PA	60	273	3e-72	CG18211; CG18211 gene product from transcript CG18211-RA [EC:3.4.21.4] [KO:K01312]		VC1200	Vch	O	COG5640	Secreted trypsin-like serine protease	CELLULAR PROCESSES AND SIGNALING	Posttranslational modification, protein turnover, chaperones	O	H. irritans mitocondrial	|a1_01_A010.ab1|a1_6_F06.ab1|a1_5_E03.ab1|a1_0019_G05.ab1|ny_000134.ab1|ny_000107.ab1|a1_0023_E12.ab1|
WXM_High_Quality_EST.seq.Contig200	HO004698	901	41	817	777	47.619	7	gi|296525|emb|Z22566.1|HISERPROG	93	583	1e-163	H.irritans serine protease mRNA	gi|296526|emb|CAA80288.1|	88	305	3e-81	serine protease [Haematobia irritans]	P35035|TRY1_ANOGA	55	259	8e-69	Trypsin-1 precursor (EC 3.4.21.4) - Anopheles gambiae (African malaria mosquito)	dme:CG9564-PA	58	287	2e-76	CG9564; CG9564 gene product from transcript CG9564-RA [EC:3.4.21.4] [KO:K01312]		VC1649	Vch	O	COG5640	Secreted trypsin-like serine protease	CELLULAR PROCESSES AND SIGNALING	Posttranslational modification, protein turnover, chaperones	O	H. irritans serine protease	|a1_02_D02.ab1|a1_0016_A12.ab1|a1_0022_F05.ab1|a1_0017_B08.ab1|a1_0021_E010.ab1|a1_01_A01.ab1|a1_01_F12.ab1|
WXM_High_Quality_EST.seq.Contig201	HO004699	981	505	702	198	46.4646	7	gi|495537|gb|U09795.1|HIU09795	94	680	0	Haematobia irritans exigua clone 8 serine protease mRNA, partial cds	gi|9651984|gb|AAF91345.1|	65	311	1e-86	chymotrypsin-like serine protease precursor [Glossina morsitans morsitans]	P39675|DERP3_DERPT	30	110	4e-25	Mite allergen Der p 3 precursor (EC 3.4.21.-) (Der p III) - Dermatophagoides pteronyssinus (House-dust mite)	dme:CG11912-PA	48	228	1e-63	CG11912; CG11912 gene product from transcript CG11912-RA		VC1200	Vch	O	COG5640	Secreted trypsin-like serine protease	CELLULAR PROCESSES AND SIGNALING	Posttranslational modification, protein turnover, chaperones	O	H. irritans serine protease	|a1_02_E11.ab1|a1_0014_B03.ab1|a1_0013_A05.ab1|a1_0024_B04.ab1|a1_0023_C09.ab1|a1_0013_H03.ab1|a1_0017_E05.ab1|
WXM_High_Quality_EST.seq.Contig202	HO004700	1273	111	1103	993	41.289	7	gi|116806283|emb|AM294582.1|	85	61.9	6e-06	Drosophila simulans CG7953 gene, strain s1	gi|116806284|emb|CAL26565.1|	65	376	1e-102	CG7953 [Drosophila simulans]						dme:CG7953-PA	63	369	1e-101	CG7953; CG7953 gene product from transcript CG7953-RA										H. irritans serine protease	|a1_02_E07.ab1|a1_5_A06.ab1|a1_0018_H010.ab1|a1_12_H10.ab1|a1_0020_F12.ab1|a1_0013_B02.ab1|a1_0016_F06.ab1|
WXM_High_Quality_EST.seq.Contig203	HO004701	1039	82	927	846	46.2175	7	gi|467282|gb|U07692.1|LCU07692	82	149	3e-32	Lucilia cuprina clone sbsp9 serine proteinase mRNA, partial cds	gi|24496454|gb|AAN60085.1|	67	377	1e-103	phosphotrypsin [Glossina fuscipes fuscipes]	P17205|SER1_DROME	40	192	2e-48	Serine proteases 1/2 precursor (EC 3.4.21.-) (Protein Jonah 99Cii/99Ciii) - Drosophila melanogaster (Fruit fly)	dme:CG10472-PA	61	313	4e-84	CG10472; CG10472 gene product from transcript CG10472-RA		VC1649	Vch	O	COG5640	Secreted trypsin-like serine protease	CELLULAR PROCESSES AND SIGNALING	Posttranslational modification, protein turnover, chaperones	O	H. irritans serine protease	|a1_5_F04.ab1|a1_7_D04.ab1|ny_000116.ab1|a1_11_F08.ab1|a1_7_A01.ab1|a1_04_H07.ab1|a1_6_C09.ab1|
WXM_High_Quality_EST.seq.Contig204	HO004702	1511	75	1205	1131	44.5623	7	gi|2935500|gb|AF049231.1|AF049231	93	107	1e-19	Drosophila heteroneura carboxypeptidase A mRNA, partial cds	gi|125985185|ref|XP_001356356.1|	75	365	1e-160	GA14587-PA [Drosophila pseudoobscura] Zinc carboxypeptidase A 1 precursor GA14587-PA [Drosophila pseudoobscura]	Q29NC4|CBPA1_DROPS	75	365	1e-162	Zinc carboxypeptidase A 1 precursor (EC 3.4.17.-) - Drosophila pseudoobscura (Fruit fly)	dme:CG17633-PA	71	355	1e-154	CG17633; CG17633 gene product from transcript CG17633-RA		YHR132c	Sce	E	COG2866	Predicted carboxypeptidase	METABOLISM	Amino acid transport and metabolism	E	Zinc carboxipeptidase	|a1_12_D09.ab1|a1_0023_B07.ab1|a1_9_B06.ab1|a1_0015_H10.ab1|a1_02_F07.ab1|a1_5_C12.ab1|a1_0021_A09.ab1|
WXM_High_Quality_EST.seq.Contig205	HO004703	362					7	gi|158263661|gb|EU179518.1|	100	668	0	Haematobia irritans 18S ribosomal RNA gene and internal transcribed spacer 1, partial sequence	gi|158598170|gb|EDP36122.1|	71	87.4	3e-16	hypothetical protein Bm1_17870 [Brugia malayi]																				H. irritans ribosoma RNA (18s ITS1)	|a1_03_F09.ab1|a1_0013_H12.ab1|a1_0018_F01.ab1|a1_0016_H10.ab1|a1_0015_G08.ab1|a1_11_H03.ab1|a1_03_G11.ab1|
WXM_High_Quality_EST.seq.Contig206	HO004704	623	102	368	267	49.8127	7						gi|122703768|gb|ABM66377.1|	43	72.4	2e-11	defensin precursor [Musca domestica]	P10891|DEFI_PROTE	39	68.2	2e-11	Phormicin precursor (Insect defensin A/B) - Protophormia terraenovae (Black blowfly) (Nestling-sucking blowfly)	dme:CG1385-PA	51	52.8	5e-06	CG1385; CG1385 gene product from transcript CG1385-RA										Defensin	|a1_9_F03.ab1|a1_0014_B02.ab1|a1_03_C11.ab1|a1_03_D10.ab1|a1_0021_G01.ab1|a1_0023_B02.ab1|a1_0024_G10.ab1|
WXM_High_Quality_EST.seq.Contig207	HO004705	836	106	834	729	45.679	7	gi|467282|gb|U07692.1|LCU07692	82	133	1e-27	Lucilia cuprina clone sbsp9 serine proteinase mRNA, partial cds	gi|24496454|gb|AAN60085.1|	63	301	4e-80	phosphotrypsin [Glossina fuscipes fuscipes]	Q00871|CTRB1_PENVA	37	122	1e-27	Chymotrypsin BI precursor (EC 3.4.21.1) - Penaeus vannamei (Penoeid shrimp) (European white shrimp)	dme:CG10472-PA	56	217	2e-55	CG10472; CG10472 gene product from transcript CG10472-RA		VC1649	Vch	O	COG5640	Secreted trypsin-like serine protease	CELLULAR PROCESSES AND SIGNALING	Posttranslational modification, protein turnover, chaperones	O	Serine protease	|a1_01_E12.ab1|a1_0015_A09.ab1|a1_04_E03.ab1|a1_03_H11.ab1|a1_0021_G07.ab1|a1_0023_F11.ab1|a1_0022_C09.ab1|
WXM_High_Quality_EST.seq.Contig208	HO004706	908	76	834	759	42.9513	8	gi|11096206|gb|AF302474.1|AF302474	80	105	3e-19	Chrysomya bezziana clone CbSp7 serine protease K16/F1R1 mRNA, partial cds	gi|11096207|gb|AAG30235.1|	84	313	1e-83	serine protease K16/F1R1 [Chrysomya bezziana]	Q17025|CTR2_ANOGA	39	171	3e-42	Chymotrypsin-2 precursor (EC 3.4.21.1) - Anopheles gambiae (African malaria mosquito)	dme:CG14616-PC	51	246	3e-64	CG14616; CG14616 gene product from transcript CG14616-RC		VC1649	Vch	O	COG5640	Secreted trypsin-like serine protease	CELLULAR PROCESSES AND SIGNALING	Posttranslational modification, protein turnover, chaperones	O	Serine protease	|a1_0015_G12.ab1|a1_01_B08.ab1|a1_0014_E06.ab1|a1_02_D03.ab1|a1_0017_E07.ab1|a1_5_E05.ab1|a1_0015_C10.ab1|a1_0014_D04.ab1|
WXM_High_Quality_EST.seq.Contig209	HO004707	1568	1239	1427	189	25.9259	8																															|a1_0017_H08.ab1|a1_0013_B05.ab1|a1_0021_F09.ab1|a1_10_B08.ab1|a1_6_A08.ab1|a1_0018_D01.ab1|a1_7_A08.ab1|a1_0018_E03.ab1|
WXM_High_Quality_EST.seq.Contig210	HO004708	833	122	817	696	39.7989	8						gi|125981697|ref|XP_001354852.1|	41	140	1e-31	GA19320-PA [Drosophila pseudoobscura] GA19320-PA [Drosophila pseudoobscura]	Q05319|STUB_DROME	33	107	4e-23	Serine proteinase stubble (EC 3.4.21.-) (Protein stubble-stubbloid) [Contains: Serine proteinase stubble non-catalytic chain; Serine proteinase stubble catalytic chain] - Drosophila melanogaster (Fruit fly)	dme:CG4376-PA	34	123	5e-27	CG4376; CG4376 gene product from transcript CG4376-RA [KO:K05699]		mlr3307	Mlo	O	COG5640	Secreted trypsin-like serine protease	CELLULAR PROCESSES AND SIGNALING	Posttranslational modification, protein turnover, chaperones	O	Serine protease	|a1_0019_C11.ab1|a1_0020_D08.ab1|a1_0017_D12.ab1|a1_0017_D07.ab1|a1_0021_F07.ab1|a1_0024_D08.ab1|a1_0021_E01.ab1|a1_5_B04.ab1|
WXM_High_Quality_EST.seq.Contig211	HO004709	874	326	48	279	43.0108	9	gi|495535|gb|U09794.1|HIU09794	94	656	0	Haematobia irritans exigua clone 11 serine protease mRNA, partial cds	gi|125979637|ref|XP_001353851.1|	62	341	4e-92	GA19618-PA [Drosophila pseudoobscura] GA19618-PA [Drosophila pseudoobscura]	P17205|SER1_DROME	46	210	7e-54	Serine proteases 1/2 precursor (EC 3.4.21.-) (Protein Jonah 99Cii/99Ciii) - Drosophila melanogaster (Fruit fly)	dme:CG6467-PA	60	316	3e-85	CG6467; CG6467 gene product from transcript CG6467-RA		VCA0803	Vch	O	COG5640	Secreted trypsin-like serine protease	CELLULAR PROCESSES AND SIGNALING	Posttranslational modification, protein turnover, chaperones	O	Serine protease	|a1_9_H01.ab1|a1_0014_E01.ab1|a1_0013_D11.ab1|a1_10_E02.ab1|a1_02_B010.ab1|a1_03_G02.ab1|a1_04_H06.ab1|a1_7_B10.ab1|ny_000142.ab1|
WXM_High_Quality_EST.seq.Contig212	HO004710	1416	58	1338	1281	43.7939	9	gi|2935500|gb|AF049231.1|AF049231	93	107	1e-19	Drosophila heteroneura carboxypeptidase A mRNA, partial cds	gi|125985185|ref|XP_001356356.1|	67	605	1e-171	GA14587-PA [Drosophila pseudoobscura] Zinc carboxypeptidase A 1 precursor GA14587-PA [Drosophila pseudoobscura]	Q29NC4|CBPA1_DROPS	67	605	1e-172	Zinc carboxypeptidase A 1 precursor (EC 3.4.17.-) - Drosophila pseudoobscura (Fruit fly)	dme:CG17633-PA	64	582	1e-165	CG17633; CG17633 gene product from transcript CG17633-RA		YHR132c	Sce	E	COG2866	Predicted carboxypeptidase	METABOLISM	Amino acid transport and metabolism	E	Zinc carboxipeptidase	|a1_0013_G02.ab1|a1_03_A04.ab1|a1_0024_E08.ab1|a1_12_H07.ab1|a1_0014_A05.ab1|a1_0018_E12.ab1|a1_12_G03.ab1|a1_0020_A09.ab1|a1_01_E010.ab1|
WXM_High_Quality_EST.seq.Contig213	HO004711	837	171	311	141	31.2057	9	gi|66796422|gb|DQ029097.1|	99	1039	0	Haematobia irritans irritans mitochondrion, complete genome	gi|67009996|ref|YP_245502.1|	84	429	1e-119	cytochrome c oxidase subunit III [Haematobia irritans irritans] cytochrome c oxidase subunit III [Haematobia irritans irritans]	P00417|COX3_DROME	76	397	1e-110	Cytochrome c oxidase subunit 3 (EC 1.9.3.1) (Cytochrome c oxidase polypeptide III) - Drosophila melanogaster (Fruit fly)	dps:DP0148	75	341	9e-93	dppB; related to dipeptide ABC transporter, permease protein (DppB) [KO:K02033]		SMc00013	Sme	C	COG1845	Heme/copper-type cytochrome/quinol oxidase, subunit 3	METABOLISM	Energy production and conversion	C	H. irritans mitocondrial	|a1_01_E02.ab1|a1_0023_H04.ab1|a1_0022_F03.ab1|a1_0013_G04.ab1|a1_0021_D02.ab1|a1_0019_E03.ab1|a1_5_E010.ab1|a1_12_D07.ab1|a1_0019_E07.ab1|
WXM_High_Quality_EST.seq.Contig214	HO004712	895	47	817	771	50.3243	10	gi|293098|gb|L15632.1|LUCTRYPS4A	83	87.7	8e-14	Lucilia cuprina alpha-trypsin 3 (3' end) and 4 (complete cds) genes	gi|125810654|ref|XP_001361563.1|	66	346	1e-93	GA14937-PA [Drosophila pseudoobscura] GA14937-PA [Drosophila pseudoobscura]	P35044|TRYA4_LUCCU	65	342	1e-93	Trypsin alpha-4 precursor (EC 3.4.21.4) - Lucilia cuprina (Greenbottle fly) (Australian sheep blowfly)	dme:CG18444-PA	65	340	3e-92	CG18444; CG18444 gene product from transcript CG18444-RA [EC:3.4.21.4] [KO:K01312]		VC1200	Vch	O	COG5640	Secreted trypsin-like serine protease	CELLULAR PROCESSES AND SIGNALING	Posttranslational modification, protein turnover, chaperones	O	Serine protease	|a1_6_G12.ab1|a1_0016_A02.ab1|a1_04_D08.ab1|a1_10_C05.ab1|a1_0020_G06.ab1|a1_0017_B03.ab1|a1_0024_D11.ab1|a1_0015_A07.ab1|a1_0022_E11.ab1|a1_12_D06.ab1|
WXM_High_Quality_EST.seq.Contig215	HO004713	971	43	819	777	48.1338	10	gi|296525|emb|Z22566.1|HISERPROG	95	652	0	H.irritans serine protease mRNA	gi|296526|emb|CAA80288.1|	89	307	6e-82	serine protease [Haematobia irritans]	P29787|TRY5_AEDAE	53	259	1e-68	Trypsin 5G1 precursor (EC 3.4.21.4) (Fragment) - Aedes aegypti (Yellowfever mosquito)	dme:CG9564-PA	58	289	5e-77	CG9564; CG9564 gene product from transcript CG9564-RA [EC:3.4.21.4] [KO:K01312]		VC1649	Vch	O	COG5640	Secreted trypsin-like serine protease	CELLULAR PROCESSES AND SIGNALING	Posttranslational modification, protein turnover, chaperones	O	Serine protease	|a1_0018_F08.ab1|ny_000111.ab1|a1_0023_B06.ab1|a1_12_F04.ab1|a1_02_D010.ab1|a1_0023_A04.ab1|a1_0019_G01.ab1|a1_0018_G04.ab1|a1_0021_H010.ab1|a1_03_F03.ab1|
WXM_High_Quality_EST.seq.Contig216	HO004714	775	47	775	729	49.7942	10	gi|2317914|gb|U93213.1|DVU93213	84	77.8	6e-11	Drosophila virilis Dvtry-1 trypsin precusor (Dvtry-1) and Dvtry-2 trypsin precusor (Dvtry-2) genes, complete cds, tRNA-Sec gene, complete sequence, and uroprophyrinogen decarboxylase (UPDO) and ribosomal protein L31 (RPG(60s,L31)) genes, complete cds	gi|125810654|ref|XP_001361563.1|	67	332	2e-89	GA14937-PA [Drosophila pseudoobscura] GA14937-PA [Drosophila pseudoobscura]	P35044|TRYA4_LUCCU	65	325	1e-88	Trypsin alpha-4 precursor (EC 3.4.21.4) - Lucilia cuprina (Greenbottle fly) (Australian sheep blowfly)	dme:CG18444-PA	65	322	5e-87	CG18444; CG18444 gene product from transcript CG18444-RA [EC:3.4.21.4] [KO:K01312]		VC1200	Vch	O	COG5640	Secreted trypsin-like serine protease	CELLULAR PROCESSES AND SIGNALING	Posttranslational modification, protein turnover, chaperones	O	Serine protease	|a1_03_G07.ab1|a1_10_H11.ab1|a1_0020_F05.ab1|a1_6_C04.ab1|a1_0017_A010.ab1|a1_7_C02.ab1|a1_0021_H03.ab1|a1_0022_E09.ab1|a1_0023_G04.ab1|a1_0022_F02.ab1|
WXM_High_Quality_EST.seq.Contig217	HO004715	1696	862	966	105	30.4762	11	gi|66796422|gb|DQ029097.1|	99	1411	0	Haematobia irritans irritans mitochondrion, complete genome	gi|67010002|ref|YP_245508.1|	75	548	1e-154	cytochrome b [Haematobia irritans irritans] cytochrome b [Haematobia irritans irritans]	Q9MFN9|CYB_COLHO	70	526	1e-148	Cytochrome b - Cochliomyia hominivorax (Primary screw-worm)	dps:DP0153	71	375	1e-123	hypothetical protein		Q0105	Sce	C	COG1290	Cytochrome b subunit of the bc complex	METABOLISM	Energy production and conversion	C	H. irritans mitocondrial	|a1_12_E08.ab1|a1_0019_E01.ab1|a1_0021_F12.ab1|a1_0022_E03.ab1|a1_03_D06.ab1|a1_0017_H010.ab1|a1_01_B03.ab1|a1_0015_A12.ab1|a1_0021_B01.ab1|a1_01_D11.ab1|a1_5_D07.ab1|
WXM_High_Quality_EST.seq.Contig218	HO004716	926	52	867	816	47.9167	11	gi|296521|emb|Z22564.1|HISERPROE	96	733	0	H.irritans serine protease mRNA	gi|125979637|ref|XP_001353851.1|	75	392	1e-107	GA19618-PA [Drosophila pseudoobscura] GA19618-PA [Drosophila pseudoobscura]	P17205|SER1_DROME	46	221	2e-57	Serine proteases 1/2 precursor (EC 3.4.21.-) (Protein Jonah 99Cii/99Ciii) - Drosophila melanogaster (Fruit fly)	dme:CG6467-PA	68	362	6e-99	CG6467; CG6467 gene product from transcript CG6467-RA		mlr3307	Mlo	O	COG5640	Secreted trypsin-like serine protease	CELLULAR PROCESSES AND SIGNALING	Posttranslational modification, protein turnover, chaperones	O	Serine protease	|a1_0013_G03.ab1|a1_0020_G09.ab1|a1_0014_G06.ab1|a1_03_D03.ab1|a1_11_H09.ab1|a1_02_G09.ab1|a1_12_A07.ab1|a1_0024_B07.ab1|a1_0018_A03.ab1|a1_0023_E09.ab1|a1_0014_D06.ab1|
WXM_High_Quality_EST.seq.Contig219	HO004717	944	43	858	816	45.4657	11	gi|296529|emb|Z22568.1|HISERPROI	94	654	0	H.irritans serine protease mRNA	gi|21430438|gb|AAM50897.1|	59	313	8e-84	LP06090p [Drosophila melanogaster]	P17205|SER1_DROME	50	228	2e-59	Serine proteases 1/2 precursor (EC 3.4.21.-) (Protein Jonah 99Cii/99Ciii) - Drosophila melanogaster (Fruit fly)	dme:CG6483-PA	59	313	2e-84	CG6483; CG6483 gene product from transcript CG6483-RA		VC1200	Vch	O	COG5640	Secreted trypsin-like serine protease	CELLULAR PROCESSES AND SIGNALING	Posttranslational modification, protein turnover, chaperones	O	Serine protease	|a1_0013_A12.ab1|a1_5_C01.ab1|a1_04_G04.ab1|a1_0021_D06.ab1|a1_03_B05.ab1|a1_0019_D11.ab1|a1_11_G03.ab1|a1_0023_F10.ab1|a1_0022_G08.ab1|a1_01_C07.ab1|a1_11_B03.ab1|
WXM_High_Quality_EST.seq.Contig220	HO004718	1540	1092	823	270	38.1481	11	gi|66796422|gb|DQ029097.1|	100	779	0	Haematobia irritans irritans mitochondrion, complete genome	gi|95105403|gb|ABF51676.1|	59	242	6e-62	ATP synthase F0 subunit 6 [Stomoxys calcitrans]	P00851|ATP6_DROYA	54	215	4e-55	ATP synthase a chain (EC 3.6.3.14) (ATPase protein 6) - Drosophila yakuba (Fruit fly)	dps:DP0147	54	213	7e-54	dppA; related to dipeptide ABC transporter, periplasmic binding protein (DppA) [KO:K02035]		AGc1295	Atu	C	COG0356	F0F1-type ATP synthase, subunit a	METABOLISM	Energy production and conversion	C	H. irritans mitocondrial	|a1_02_F11.ab1|a1_0019_E10.ab1|a1_12_G04.ab1|a1_0024_C11.ab1|a1_0019_F03.ab1|a1_10_F08.ab1|a1_5_G09.ab1|a1_8_B10.ab1|a1_0022_B05.ab1|a1_0015_E12.ab1|a1_0024_F08.ab1|
WXM_High_Quality_EST.seq.Contig221	HO004719	971	103	873	771	49.9351	12	gi|293098|gb|L15632.1|LUCTRYPS4A	83	87.7	8e-14	Lucilia cuprina alpha-trypsin 3 (3' end) and 4 (complete cds) genes	gi|125810654|ref|XP_001361563.1|	66	343	1e-92	GA14937-PA [Drosophila pseudoobscura] GA14937-PA [Drosophila pseudoobscura]	P35044|TRYA4_LUCCU	65	340	6e-93	Trypsin alpha-4 precursor (EC 3.4.21.4) - Lucilia cuprina (Greenbottle fly) (Australian sheep blowfly)	dme:CG18444-PA	64	336	4e-91	CG18444; CG18444 gene product from transcript CG18444-RA [EC:3.4.21.4] [KO:K01312]		VC1200	Vch	O	COG5640	Secreted trypsin-like serine protease	CELLULAR PROCESSES AND SIGNALING	Posttranslational modification, protein turnover, chaperones	O	Mycobacterium bovis BCG	|a1_0017_H07.ab1|a1_0014_D01.ab1|a1_6_D06.ab1|a1_0023_F05.ab1|a1_04_H01.ab1|a1_11_A11.ab1|a1_0022_H12.ab1|a1_8_C05.ab1|a1_0015_H03.ab1|a1_0014_H010.ab1|a1_0014_H09.ab1|a1_6_A07.ab1|
WXM_High_Quality_EST.seq.Contig222	HO004720	488					13	gi|121491530|emb|AM408590.1|	98	250	5e-63	Mycobacterium bovis BCG Pasteur 1173P2, complete genome	gi|31791182|ref|NP_853675.1|	100	48.1	3e-12	DNA gyrase subunit B [Mycobacterium bovis AF2122/97] DNA gyrase subunit B [Mycobacterium bovis BCG str. Pasteur 1173P2] DNA gyrase subunit B [Mycobacterium bovis BCG str. Pasteur 1173P2] DNA GYRASE (SUBUNIT B) GYRB (DNA TOPOISOMERASE (ATP-HYDROLYSING)) (DNA TOPOISOMERASE II) (TYPE II DNA TOPOISOMERASE) [Mycobacterium bovis AF2122/97] DNA gyrase subunit B gyrB [Mycobacterium bovis BCG str. Pasteur…	P41514|GYRB_MYCTU	100	48.1	2e-13	DNA gyrase subunit B (EC 5.99.1.3) - Mycobacterium tuberculosis	mtu:Rv3883c	100	48.1	9e-13	mycP1; putative serine protease [EC:3.4.-.-] [KO:K01423]		Rv0005	Mtu	L	COG0187	Type IIA topoisomerase (DNA gyrase/topo II, topoisomerase IV), B subunit	INFORMATION STORAGE AND PROCESSING	Replication, recombination and repair	L	Mycobacterium bovis BCG	|ny_01_G09.ab1|ny_01_H10.ab1|ny_01_E10.ab1|ny_01_C11.ab1|ny_01_H11.ab1|ny_01_B11.ab1|ny_01_A11.ab1|ny_01_D10.ab1|ny_01_F11.ab1|ny_01_G11.ab1|ny_01_F10.ab1|ny_01_H09.ab1|ny_01_C10.ab1|
WXM_High_Quality_EST.seq.Contig223	HO004721	941	12	722	711	42.3347	13						gi|33328821|gb|AAQ09817.1|	21	76.6	2e-12	CG5770 [Drosophila yakuba]						dme:CG5770-PA	21	72.8	9e-12	CG5770; CG5770 gene product from transcript CG5770-RA											|a1_7_F07.ab1|a1_6_F07.ab1|a1_0013_G06.ab1|a1_03_H05.ab1|a1_10_B09.ab1|a1_0020_F02.ab1|a1_9_B07.ab1|a1_8_F07.ab1|a1_0014_E07.ab1|a1_03_A03.ab1|a1_7_G05.ab1|a1_0013_C010.ab1|a1_9_D09.ab1|
WXM_High_Quality_EST.seq.Contig224	HO004722	882	72	833	762	45.9318	14	gi|3319319|gb|AF074956.1|AF074956	81	331	3e-87	Stomoxys calcitrans midgut-specific serine protease 2 (Ssp2) mRNA, complete cds	gi|3319320|gb|AAC39131.1|	81	421	1e-116	midgut-specific serine protease 2 [Stomoxys calcitrans]	P51588|TRYP_SARBU	76	406	1e-113	Trypsin precursor (EC 3.4.21.4) - Sarcophaga bullata (Grey flesh fly) (Neobellieria bullata)	dme:CG17571-PA	60	309	4e-83	CG17571; CG17571 gene product from transcript CG17571-RA		VC1200	Vch	O	COG5640	Secreted trypsin-like serine protease	CELLULAR PROCESSES AND SIGNALING	Posttranslational modification, protein turnover, chaperones	O	Serine protease midgut specific	|a1_8_F09.ab1|a1_6_C02.ab1|a1_8_A07.ab1|a1_0016_A03.ab1|a1_10_C12.ab1|a1_0018_B01.ab1|a1_0022_C01.ab1|a1_0021_G02.ab1|a1_0024_D05.ab1|ny_000168.ab1|a1_9_E11.ab1|a1_0019_H08.ab1|a1_0014_D07.ab1|a1_03_D02.ab1|
WXM_High_Quality_EST.seq.Contig225	HO004723	996	116	886	771	45.9144	14	gi|125984941|ref|XM_001356199.1|	84	63.9	1e-06	Drosophila pseudoobscura GA21464-PA (Dpse\GA21464) mRNA, partial cds	gi|157816875|gb|ABV82429.1|	57	268	5e-70	TA01762p [Drosophila melanogaster]						dme:CG8997-PA	57	268	2e-70	CG8997; CG8997 gene product from transcript CG8997-RA											|a1_8_G06.ab1|a1_7_G09.ab1|a1_0015_E03.ab1|a1_02_G02.ab1|a1_6_C05.ab1|a1_10_F02.ab1|a1_11_A12.ab1|a1_0018_G05.ab1|a1_02_E010.ab1|a1_9_H08.ab1|a1_0017_F08.ab1|a1_0015_C05.ab1|a1_10_D09.ab1|a1_5_C07.ab1|
WXM_High_Quality_EST.seq.Contig226	HO004724	996	116	886	771	45.5253	15	gi|125984941|ref|XM_001356199.1|	84	63.9	1e-06	Drosophila pseudoobscura GA21464-PA (Dpse\GA21464) mRNA, partial cds	gi|157816875|gb|ABV82429.1|	57	265	3e-69	TA01762p [Drosophila melanogaster]						dme:CG8997-PA	57	265	1e-69	CG8997; CG8997 gene product from transcript CG8997-RA											|a1_02_H09.ab1|a1_0018_C05.ab1|a1_0018_B06.ab1|a1_0017_A11.ab1|a1_02_A08.ab1|a1_01_G01.ab1|a1_5_C010.ab1|a1_12_E07.ab1|a1_0023_H02.ab1|a1_0020_H07.ab1|a1_0017_C04.ab1|a1_0021_A06.ab1|a1_9_E09.ab1|a1_5_G02.ab1|a1_0024_H09.ab1|
WXM_High_Quality_EST.seq.Contig227	HO004725	902	46	816	771	50.1946	15	gi|293098|gb|L15632.1|LUCTRYPS4A	83	87.7	8e-14	Lucilia cuprina alpha-trypsin 3 (3' end) and 4 (complete cds) genes	gi|125810654|ref|XP_001361563.1|	66	347	8e-94	GA14937-PA [Drosophila pseudoobscura] GA14937-PA [Drosophila pseudoobscura]	P35044|TRYA4_LUCCU	64	338	2e-92	Trypsin alpha-4 precursor (EC 3.4.21.4) - Lucilia cuprina (Greenbottle fly) (Australian sheep blowfly)	dme:CG18444-PA	65	338	1e-91	CG18444; CG18444 gene product from transcript CG18444-RA [EC:3.4.21.4] [KO:K01312]		VC1200	Vch	O	COG5640	Secreted trypsin-like serine protease	CELLULAR PROCESSES AND SIGNALING	Posttranslational modification, protein turnover, chaperones	O	Serine protease	|a1_0020_A04.ab1|a1_6_D11.ab1|a1_5_D12.ab1|a1_0015_B11.ab1|a1_10_F01.ab1|a1_12_C11.ab1|a1_6_A11.ab1|a1_11_H06.ab1|a1_0016_C02.ab1|a1_0022_E05.ab1|a1_0023_G01.ab1|a1_0015_C12.ab1|a1_0020_C04.ab1|a1_0021_F02.ab1|ny_000101.ab1|
WXM_High_Quality_EST.seq.Contig228	HO004726	1568	1217	840	378	46.8254	16	gi|66796422|gb|DQ029097.1|	96	379	1e-101	Haematobia irritans irritans mitochondrion, complete genome																									H. irritans mitocondrial	|a1_01_D02.ab1|a1_03_H07.ab1|a1_0019_A02.ab1|a1_0023_D01.ab1|a1_0023_C07.ab1|a1_6_C07.ab1|a1_9_B12.ab1|a1_0013_A04.ab1|a1_0018_C06.ab1|a1_0022_G06.ab1|a1_02_C09.ab1|a1_0013_B010.ab1|a1_0018_G09.ab1|a1_0021_E02.ab1|a1_0018_B09.ab1|a1_04_G07.ab1|
WXM_High_Quality_EST.seq.Contig229	HO004727	1671	462	283	180	33.3333	17	gi|46518824|gb|AY526195.1|	100	1344	0	Haematobia irritans tRNA-Tyr gene, partial sequence; and cytochrome c oxidase subunit I (COI) gene, partial cds; mitochondrial	gi|67009992|ref|YP_245498.1|	80	774	0	cytochrome c oxidase subunit I [Haematobia irritans irritans] cytochrome c oxidase subunit I [Haematobia irritans irritans]	P00400|COX1_DROYA	76	751	0	Cytochrome c oxidase subunit 1 (EC 1.9.3.1) (Cytochrome c oxidase polypeptide I) - Drosophila yakuba (Fruit fly)	cfa:804478	61	609	1e-173	COX1; cytochrome c oxidase subunit I [EC:1.9.3.1] [KO:K02256]		Q0045	Sce	C	COG0843	Heme/copper-type cytochrome/quinol oxidases, subunit 1	METABOLISM	Energy production and conversion	C	H. irritans mitocondrial	|a1_11_G04.ab1|a1_01_E06.ab1|a1_0013_H04.ab1|a1_7_F10.ab1|a1_01_D03.ab1|a1_03_D01.ab1|a1_0018_E09.ab1|a1_01_G06.ab1|a1_8_B02.ab1|a1_02_C01.ab1|a1_5_A010.ab1|a1_0024_A08.ab1|a1_02_A07.ab1|a1_0019_G11.ab1|a1_12_B10.ab1|a1_02_D05.ab1|a1_12_D03.ab1|
WXM_High_Quality_EST.seq.Contig230	HO004728	844	100	843	744	48.9247	17	gi|296513|emb|Z22560.1|HISERPROA	96	757	0	H.irritans serine protease mRNA	gi|9651984|gb|AAF91345.1|	72	349	1e-94	chymotrypsin-like serine protease precursor [Glossina morsitans morsitans]	P49275|DERF3_DERFA	33	116	1e-25	Mite allergen Der f 3 precursor (EC 3.4.21.-) (Der f III) - Dermatophagoides farinae (House-dust mite)	dme:CG11912-PA	56	258	1e-67	CG11912; CG11912 gene product from transcript CG11912-RA		mlr3307	Mlo	O	COG5640	Secreted trypsin-like serine protease	CELLULAR PROCESSES AND SIGNALING	Posttranslational modification, protein turnover, chaperones	O	H. irritans serine protease	|a1_0020_C11.ab1|a1_03_H08.ab1|a1_02_H05.ab1|a1_04_E10.ab1|a1_7_C09.ab1|a1_0020_H11.ab1|a1_5_G04.ab1|a1_03_A11.ab1|a1_10_B06.ab1|a1_01_H05.ab1|a1_12_A08.ab1|ny_000145.ab1|a1_12_H12.ab1|ny_000169.ab1|a1_0022_F01.ab1|a1_9_A09.ab1|a1_5_H01.ab1|
WXM_High_Quality_EST.seq.Contig231	HO004729	943	84	851	768	43.8802	18	gi|296527|emb|Z22567.1|HISERPROH	94	676	0	H.irritans serine protease mRNA	gi|464952|sp|P35044|TRYA4_LUCCU	63	324	4e-87	Trypsin alpha-4 precursor alpha-trypsin 4	P35044|TRYA4_LUCCU	63	324	3e-88	Trypsin alpha-4 precursor (EC 3.4.21.4) - Lucilia cuprina (Greenbottle fly) (Australian sheep blowfly)	dme:CG18211-PA	58	302	5e-81	CG18211; CG18211 gene product from transcript CG18211-RA [EC:3.4.21.4] [KO:K01312]		VC1200	Vch	O	COG5640	Secreted trypsin-like serine protease	CELLULAR PROCESSES AND SIGNALING	Posttranslational modification, protein turnover, chaperones	O	H. irritans serine protease	|a1_0013_F05.ab1|a1_0016_E12.ab1|a1_04_F06.ab1|a1_0019_D12.ab1|a1_0021_D12.ab1|a1_03_A12.ab1|a1_0017_H04.ab1|a1_6_D04.ab1|a1_0021_A04.ab1|a1_0015_H07.ab1|a1_0021_A01.ab1|a1_0023_F08.ab1|a1_0024_A07.ab1|a1_0023_C06.ab1|a1_0017_E04.ab1|a1_12_E01.ab1|a1_0013_G01.ab1|a1_9_A010.ab1|
WXM_High_Quality_EST.seq.Contig232	HO004730	889	74	838	765	47.0588	18	gi|495549|gb|U09801.1|HIU09801	94	595	1e-166	Haematobia irritans exigua clone 7 serine protease mRNA, partial cds	gi|464952|sp|P35044|TRYA4_LUCCU	61	321	3e-86	Trypsin alpha-4 precursor alpha-trypsin 4	P35044|TRYA4_LUCCU	61	321	2e-87	Trypsin alpha-4 precursor (EC 3.4.21.4) - Lucilia cuprina (Greenbottle fly) (Australian sheep blowfly)	dme:CG18444-PA	63	309	4e-83	CG18444; CG18444 gene product from transcript CG18444-RA [EC:3.4.21.4] [KO:K01312]		VC1200	Vch	O	COG5640	Secreted trypsin-like serine protease	CELLULAR PROCESSES AND SIGNALING	Posttranslational modification, protein turnover, chaperones	O	H. irritans serine protease	|a1_11_D10.ab1|a1_9_H11.ab1|a1_0017_B12.ab1|a1_0020_E12.ab1|a1_0020_B02.ab1|a1_0023_B05.ab1|a1_5_G07.ab1|a1_0017_D04.ab1|a1_0017_B04.ab1|a1_12_F09.ab1|a1_0023_A08.ab1|a1_0024_D07.ab1|a1_0018_C09.ab1|a1_0022_A01.ab1|a1_0017_D05.ab1|a1_0019_D02.ab1|a1_7_G11.ab1|a1_12_G09.ab1|
WXM_High_Quality_EST.seq.Contig233	HO004731	1457	442	1200	759	46.5086	19						gi|92109808|gb|ABE73228.1|	35	67	3e-09	IP15830p [Drosophila melanogaster]						dme:CG12531-PA	35	66.2	2e-09	CG12531; CG12531 gene product from transcript CG12531-RA											|a1_10_C08.ab1|a1_0019_G04.ab1|a1_0015_A05.ab1|a1_5_D010.ab1|a1_01_C09.ab1|a1_04_F11.ab1|a1_9_F11.ab1|a1_0016_G10.ab1|a1_0015_H06.ab1|a1_12_C08.ab1|a1_02_C07.ab1|a1_12_F07.ab1|a1_0023_C02.ab1|a1_03_F07.ab1|a1_0024_E04.ab1|a1_0016_B06.ab1|a1_9_H06.ab1|a1_12_F03.ab1|a1_8_D01.ab1|
WXM_High_Quality_EST.seq.Contig234	HO004732	869	105	752	648	45.3704	21	gi|467282|gb|U07692.1|LCU07692	80	115	3e-22	Lucilia cuprina clone sbsp9 serine proteinase mRNA, partial cds	gi|24496454|gb|AAN60085.1|	66	313	2e-92	phosphotrypsin [Glossina fuscipes fuscipes]	P17205|SER1_DROME	36	131	4e-32	Serine proteases 1/2 precursor (EC 3.4.21.-) (Protein Jonah 99Cii/99Ciii) - Drosophila melanogaster (Fruit fly)	dme:CG10472-PA	56	217	1e-59	CG10472; CG10472 gene product from transcript CG10472-RA		VC1649	Vch	O	COG5640	Secreted trypsin-like serine protease	CELLULAR PROCESSES AND SIGNALING	Posttranslational modification, protein turnover, chaperones	O	Serine protease	|a1_0014_D09.ab1|a1_5_H04.ab1|a1_01_D12.ab1|a1_6_H08.ab1|a1_04_F07.ab1|a1_0020_C10.ab1|a1_0014_D010.ab1|a1_0016_B08.ab1|a1_0016_G12.ab1|a1_7_B07.ab1|a1_02_E02.ab1|a1_12_A04.ab1|a1_0021_A05.ab1|a1_12_A10.ab1|a1_0022_B09.ab1|a1_0015_F03.ab1|a1_5_A09.ab1|a1_0020_F04.ab1|a1_0016_A04.ab1|a1_0013_H06.ab1|a1_04_E08.ab1|
WXM_High_Quality_EST.seq.Contig235	HO004733	824	70	822	753	45.1527	21	gi|467282|gb|U07692.1|LCU07692	80	115	3e-22	Lucilia cuprina clone sbsp9 serine proteinase mRNA, partial cds	gi|24496454|gb|AAN60085.1|	66	351	3e-96	phosphotrypsin [Glossina fuscipes fuscipes]	P17205|SER1_DROME	37	152	1e-36	Serine proteases 1/2 precursor (EC 3.4.21.-) (Protein Jonah 99Cii/99Ciii) - Drosophila melanogaster (Fruit fly)	dme:CG10472-PA	55	240	3e-62	CG10472; CG10472 gene product from transcript CG10472-RA		VC1649	Vch	O	COG5640	Secreted trypsin-like serine protease	CELLULAR PROCESSES AND SIGNALING	Posttranslational modification, protein turnover, chaperones	O	Serine protease	|a1_6_C03.ab1|a1_01_C010.ab1|a1_01_H08.ab1|a1_01_H010.ab1|a1_12_E11.ab1|a1_6_H11.ab1|a1_0019_G10.ab1|a1_7_C11.ab1|a1_8_C01.ab1|a1_8_A04.ab1|a1_0015_F02.ab1|a1_0021_A02.ab1|a1_0024_E05.ab1|a1_0017_D010.ab1|a1_0024_B01.ab1|a1_0023_F01.ab1|a1_7_A11.ab1|a1_0018_A07.ab1|a1_8_H07.ab1|a1_10_E09.ab1|a1_0016_H02.ab1|
WXM_High_Quality_EST.seq.Contig236	HO004734	858	99	791	693	48.7734	22	gi|296513|emb|Z22560.1|HISERPROA	96	749	0	H.irritans serine protease mRNA	gi|9651984|gb|AAF91345.1|	72	323	1e-94	chymotrypsin-like serine protease precursor [Glossina morsitans morsitans]	P39675|DERP3_DERPT	34	104	5e-24	Mite allergen Der p 3 precursor (EC 3.4.21.-) (Der p III) - Dermatophagoides pteronyssinus (House-dust mite)	dme:CG11912-PA	56	237	5e-68	CG11912; CG11912 gene product from transcript CG11912-RA		mlr3307	Mlo	O	COG5640	Secreted trypsin-like serine protease	CELLULAR PROCESSES AND SIGNALING	Posttranslational modification, protein turnover, chaperones	O	Serine protease	|a1_9_A07.ab1|a1_04_A09.ab1|a1_03_C09.ab1|a1_04_A08.ab1|a1_5_B12.ab1|a1_0019_C09.ab1|a1_0014_A02.ab1|a1_7_G02.ab1|a1_0017_F07.ab1|a1_03_F05.ab1|a1_0018_H09.ab1|a1_03_E02.ab1|a1_02_G01.ab1|a1_6_B12.ab1|a1_0021_B010.ab1|a1_0023_H12.ab1|a1_0015_B10.ab1|a1_0017_E010.ab1|a1_0018_E08.ab1|a1_0019_F08.ab1|a1_0021_D08.ab1|a1_9_D01.ab1|
WXM_High_Quality_EST.seq.Contig237	HO004735	973	80	814	735	48.8435	25	gi|296513|emb|Z22560.1|HISERPROA	96	757	0	H.irritans serine protease mRNA	gi|9651984|gb|AAF91345.1|	72	349	1e-101	chymotrypsin-like serine protease precursor [Glossina morsitans morsitans]	P49275|DERF3_DERFA	33	116	2e-25	Mite allergen Der f 3 precursor (EC 3.4.21.-) (Der f III) - Dermatophagoides farinae (House-dust mite)	dme:CG11912-PA	56	258	1e-67	CG11912; CG11912 gene product from transcript CG11912-RA		mlr3307	Mlo	O	COG5640	Secreted trypsin-like serine protease	CELLULAR PROCESSES AND SIGNALING	Posttranslational modification, protein turnover, chaperones	O	Serine protease	|a1_03_D04.ab1|a1_0018_G01.ab1|a1_6_G08.ab1|a1_0015_A02.ab1|a1_12_D10.ab1|a1_6_A06.ab1|a1_8_C10.ab1|a1_0019_D08.ab1|a1_0017_C03.ab1|ny_000152.ab1|a1_02_B04.ab1|ny_000119.ab1|a1_0023_D04.ab1|a1_0022_F07.ab1|a1_0022_G04.ab1|a1_0024_E11.ab1|a1_0014_F01.ab1|a1_0013_F09.ab1|a1_0014_C01.ab1|a1_0017_D06.ab1|a1_0024_F05.ab1|a1_10_C01.ab1|a1_0023_E02.ab1|a1_6_B08.ab1|a1_03_G12.ab1|
WXM_High_Quality_EST.seq.Contig238	HO004736	833	77	820	744	48.5215	25	gi|296513|emb|Z22560.1|HISERPROA	96	765	0	H.irritans serine protease mRNA	gi|9651984|gb|AAF91345.1|	71	360	6e-98	chymotrypsin-like serine protease precursor [Glossina morsitans morsitans]	P49275|DERF3_DERFA	33	119	1e-26	Mite allergen Der f 3 precursor (EC 3.4.21.-) (Der f III) - Dermatophagoides farinae (House-dust mite)	dme:CG11912-PA	55	265	8e-70	CG11912; CG11912 gene product from transcript CG11912-RA		mlr3307	Mlo	O	COG5640	Secreted trypsin-like serine protease	CELLULAR PROCESSES AND SIGNALING	Posttranslational modification, protein turnover, chaperones	O	Serine protease	|a1_04_C11.ab1|a1_01_B09.ab1|a1_01_G11.ab1|a1_0014_H07.ab1|a1_5_H05.ab1|a1_02_B08.ab1|a1_10_C03.ab1|a1_02_B07.ab1|a1_03_G08.ab1|a1_03_G04.ab1|a1_03_H06.ab1|a1_04_B12.ab1|a1_0016_B09.ab1|a1_8_G10.ab1|a1_0023_F04.ab1|a1_0015_F12.ab1|ny_000117.ab1|a1_0021_C11.ab1|a1_0017_A07.ab1|a1_11_H08.ab1|a1_9_C11.ab1|a1_10_E04.ab1|a1_11_D12.ab1|a1_7_C06.ab1|a1_10_C04.ab1|
WXM_High_Quality_EST.seq.Contig239	HO004737	1405	103	1347	1245	46.3454	26	gi|125978404|ref|XM_001353199.1|	79	71.9	7e-09	Drosophila pseudoobscura GA21163-PA (Dpse\GA21163) mRNA, partial cds	gi|28574958|ref|NP_648120.3|	66	582	1e-164	CG8560 CG8560-PA [Drosophila melanogaster] GH20109p [Drosophila melanogaster] CG8560-PA [Drosophila melanogaster]	Q9VL86|CBPA1_DROME	36	260	1e-68	Zinc carboxypeptidase A 1 precursor (EC 3.4.17.-) - Drosophila melanogaster (Fruit fly)	dme:CG8560-PA	66	582	1e-165	CG8560; CG8560 gene product from transcript CG8560-RA		YHR132c	Sce	E	COG2866	Predicted carboxypeptidase	METABOLISM	Amino acid transport and metabolism	E	Zinc carboxipeptidase	|a1_0021_G05.ab1|a1_8_C12.ab1|a1_0016_D12.ab1|a1_8_D09.ab1|a1_0016_B03.ab1|a1_0016_E02.ab1|a1_0015_C01.ab1|a1_04_F02.ab1|a1_0022_H010.ab1|a1_6_A010.ab1|a1_12_G08.ab1|a1_0014_H11.ab1|a1_8_H04.ab1|a1_02_B02.ab1|a1_12_F06.ab1|a1_02_D04.ab1|a1_0024_E10.ab1|a1_0019_H07.ab1|ny_000146.ab1|a1_0013_A01.ab1|a1_5_B05.ab1|a1_8_F02.ab1|a1_0020_H10.ab1|a1_12_C04.ab1|a1_0023_C05.ab1|a1_6_F010.ab1|
WXM_High_Quality_EST.seq.Contig240	HO004738	897	76	840	765	47.1895	28	gi|495549|gb|U09801.1|HIU09801	94	587	1e-164	Haematobia irritans exigua clone 7 serine protease mRNA, partial cds	gi|464952|sp|P35044|TRYA4_LUCCU	61	321	3e-86	Trypsin alpha-4 precursor alpha-trypsin 4	P35044|TRYA4_LUCCU	61	321	2e-87	Trypsin alpha-4 precursor (EC 3.4.21.4) - Lucilia cuprina (Greenbottle fly) (Australian sheep blowfly)	dme:CG18444-PA	63	309	4e-83	CG18444; CG18444 gene product from transcript CG18444-RA [EC:3.4.21.4] [KO:K01312]		VC1200	Vch	O	COG5640	Secreted trypsin-like serine protease	CELLULAR PROCESSES AND SIGNALING	Posttranslational modification, protein turnover, chaperones	O	Serine protease	|a1_0016_H05.ab1|a1_10_D05.ab1|a1_8_E07.ab1|a1_04_B06.ab1|a1_10_F06.ab1|a1_8_B09.ab1|a1_0017_F03.ab1|a1_5_C02.ab1|a1_5_H07.ab1|a1_7_A03.ab1|a1_9_E01.ab1|a1_0016_A10.ab1|a1_0021_B08.ab1|a1_02_A03.ab1|a1_0021_F010.ab1|ny_000112.ab1|a1_0023_F12.ab1|a1_10_F03.ab1|a1_10_A05.ab1|a1_0020_A03.ab1|a1_6_D03.ab1|a1_5_F07.ab1|ny_000110.ab1|a1_0013_E04.ab1|a1_0015_A01.ab1|a1_04_C07.ab1|a1_0014_B01.ab1|a1_0019…
WXM_High_Quality_EST.seq.Contig241	HO004739	1010	75	920	846	45.7447	30	gi|467282|gb|U07692.1|LCU07692	80	115	4e-22	Lucilia cuprina clone sbsp9 serine proteinase mRNA, partial cds	gi|24496454|gb|AAN60085.1|	70	398	1e-109	phosphotrypsin [Glossina fuscipes fuscipes]	P17205|SER1_DROME	41	206	2e-52	Serine proteases 1/2 precursor (EC 3.4.21.-) (Protein Jonah 99Cii/99Ciii) - Drosophila melanogaster (Fruit fly)	dme:CG10472-PA	61	315	9e-85	CG10472; CG10472 gene product from transcript CG10472-RA		VC1649	Vch	O	COG5640	Secreted trypsin-like serine protease	CELLULAR PROCESSES AND SIGNALING	Posttranslational modification, protein turnover, chaperones	O	Serine protease	|a1_0013_C12.ab1|a1_0020_C09.ab1|a1_0015_D01.ab1|a1_0019_C06.ab1|a1_10_F12.ab1|a1_7_D08.ab1|a1_5_A02.ab1|a1_6_E12.ab1|a1_9_H05.ab1|a1_7_D01.ab1|a1_12_B05.ab1|a1_0013_B06.ab1|a1_11_B05.ab1|a1_0014_G01.ab1|a1_0021_H09.ab1|a1_12_G10.ab1|a1_0023_C03.ab1|a1_0017_G02.ab1|a1_0022_E01.ab1|a1_0019_H01.ab1|a1_12_B11.ab1|a1_12_H06.ab1|a1_0019_B11.ab1|a1_5_E06.ab1|a1_0017_C05.ab1|a1_0017_H05.ab1|a1_0022_B03.…
WXM_High_Quality_EST.seq.Contig242	HO004740	996	101	913	813	48.9545	33	gi|296513|emb|Z22560.1|HISERPROA	96	765	0	H.irritans serine protease mRNA	gi|9651984|gb|AAF91345.1|	71	382	1e-104	chymotrypsin-like serine protease precursor [Glossina morsitans morsitans]	P49275|DERF3_DERFA	34	137	9e-32	Mite allergen Der f 3 precursor (EC 3.4.21.-) (Der f III) - Dermatophagoides farinae (House-dust mite)	dme:CG11912-PA	55	290	4e-77	CG11912; CG11912 gene product from transcript CG11912-RA		VC1200	Vch	O	COG5640	Secreted trypsin-like serine protease	CELLULAR PROCESSES AND SIGNALING	Posttranslational modification, protein turnover, chaperones	O	Serine protease	|a1_10_C07.ab1|a1_01_E07.ab1|a1_04_F10.ab1|a1_0014_D03.ab1|a1_11_F06.ab1|a1_5_F09.ab1|a1_6_D05.ab1|a1_9_F09.ab1|a1_0016_G03.ab1|a1_0017_C06.ab1|a1_04_H10.ab1|a1_11_A05.ab1|a1_0022_D01.ab1|a1_0013_G11.ab1|a1_0023_E06.ab1|a1_0022_C06.ab1|ny_000160.ab1|ny_000102.ab1|ny_000139.ab1|ny_000120.ab1|a1_0023_G06.ab1|a1_0022_B04.ab1|a1_0024_D09.ab1|a1_0015_H05.ab1|a1_8_F01.ab1|a1_10_B12.ab1|a1_9_D07.ab1|a1_…
WXM_High_Quality_EST.seq.Contig243	HO004741	807	149	3	147	39.4558	37	gi|66796422|gb|DQ029097.1|	100	434	1e-118	Haematobia irritans irritans mitochondrion, complete genome	gi|133916482|emb|CAM36311.1|	82	52.4	1e-06	hypothetical protein [Thermobia domestica]																				H. irritans mitocondrial	|a1_02_F06.ab1|a1_0024_H03.ab1|a1_0022_D04.ab1|a1_0017_G12.ab1|a1_0018_D03.ab1|a1_0023_D10.ab1|a1_8_A08.ab1|a1_0024_G06.ab1|a1_0015_E10.ab1|a1_12_G01.ab1|a1_0014_B07.ab1|a1_10_G01.ab1|a1_0015_D10.ab1|a1_8_C04.ab1|a1_04_A11.ab1|a1_04_E09.ab1|a1_11_E02.ab1|a1_8_G01.ab1|a1_01_C12.ab1|a1_01_B02.ab1|a1_0024_A10.ab1|ny_000159.ab1|a1_0020_E02.ab1|a1_10_H02.ab1|a1_0020_A08.ab1|a1_0018_A08.ab1|a1_0018_E05…
WXM_High_Quality_EST.seq.Contig244	HO004742	966	137	889	753	48.34	40	gi|296513|emb|Z22560.1|HISERPROA	96	757	0	H.irritans serine protease mRNA	gi|75017178|sp|Q8MUG0|GPL_GLOFF	66	332	6e-97	Lectizyme precursor (Proteolytic lectin) lectizyme [Glossina fuscipes fuscipes]	P49275|DERF3_DERFA	33	124	7e-28	Mite allergen Der f 3 precursor (EC 3.4.21.-) (Der f III) - Dermatophagoides farinae (House-dust mite)	dme:CG11912-PA	51	262	9e-69	CG11912; CG11912 gene product from transcript CG11912-RA		mlr3307	Mlo	O	COG5640	Secreted trypsin-like serine protease	CELLULAR PROCESSES AND SIGNALING	Posttranslational modification, protein turnover, chaperones	O	H. irritans serine protease	|a1_10_D03.ab1|a1_0017_G010.ab1|a1_02_H010.ab1|a1_01_F02.ab1|a1_03_D07.ab1|a1_02_E08.ab1|a1_0017_F11.ab1|a1_0020_G12.ab1|a1_9_E12.ab1|a1_0016_F07.ab1|a1_0020_G07.ab1|a1_11_B01.ab1|a1_5_G01.ab1|a1_8_H08.ab1|a1_6_H010.ab1|a1_03_B02.ab1|a1_0019_G02.ab1|a1_6_D07.ab1|a1_0017_D08.ab1|a1_0021_G11.ab1|a1_12_F01.ab1|a1_0024_F06.ab1|a1_0022_A06.ab1|a1_0024_G05.ab1|a1_0021_F11.ab1|a1_11_A01.ab1|a1_0022_H05.…
WXM_High_Quality_EST.seq.Contig245	HO004743	979	99	911	813	48.7085	90	gi|296513|emb|Z22560.1|HISERPROA	96	757	0	H.irritans serine protease mRNA	gi|9651984|gb|AAF91345.1|	71	385	1e-105	chymotrypsin-like serine protease precursor [Glossina morsitans morsitans]	P49275|DERF3_DERFA	34	137	6e-32	Mite allergen Der f 3 precursor (EC 3.4.21.-) (Der f III) - Dermatophagoides farinae (House-dust mite)	dme:CG11912-PA	55	291	1e-77	CG11912; CG11912 gene product from transcript CG11912-RA		mlr3307	Mlo	O	COG5640	Secreted trypsin-like serine protease	CELLULAR PROCESSES AND SIGNALING	Posttranslational modification, protein turnover, chaperones	O	H. irritans serine protease	|a1_11_F03.ab1|a1_02_C010.ab1|a1_01_D06.ab1|a1_01_G09.ab1|a1_0018_H01.ab1|a1_0014_H03.ab1|a1_7_H05.ab1|a1_8_G12.ab1|a1_12_H11.ab1|a1_03_G06.ab1|a1_6_B04.ab1|a1_0017_C12.ab1|a1_0018_C12.ab1|a1_0016_A05.ab1|a1_7_B11.ab1|a1_0014_A03.ab1|a1_0013_D02.ab1|a1_0013_D010.ab1|a1_0013_F07.ab1|a1_0018_C03.ab1|a1_0019_G06.ab1|a1_0015_E05.ab1|a1_6_B07.ab1|a1_7_A05.ab1|a1_0013_C04.ab1|a1_8_D10.ab1|a1_5_D06.ab1|…
WXM_High_Quality_EST.seq.Contig246	HO004744	1365	643	783	141	33.3333	107	gi|66796422|gb|DQ029097.1|	96	387	1e-104	Haematobia irritans irritans mitochondrion, complete genome	gi|133916482|emb|CAM36311.1|	82	52.4	1e-06	hypothetical protein [Thermobia domestica]																				H. irritans mitocondrial	|a1_0023_G03.ab1|ny_000122.ab1|a1_0020_D11.ab1|a1_0018_A05.ab1|a1_03_A02.ab1|a1_0013_C09.ab1|a1_8_A12.ab1|a1_02_F01.ab1|a1_0015_C11.ab1|a1_0022_E07.ab1|a1_0022_C08.ab1|a1_01_A04.ab1|a1_0020_A11.ab1|a1_5_D04.ab1|a1_0017_D09.ab1|a1_01_H01.ab1|a1_01_D010.ab1|a1_5_E11.ab1|a1_11_F11.ab1|a1_0023_B09.ab1|a1_12_C03.ab1|a1_8_D06.ab1|a1_0020_C03.ab1|a1_0014_C05.ab1|a1_8_H03.ab1|a1_02_D07.ab1|a1_0014_C04.ab…
ny_01_D11.ab1	HO000420	1095	147	1094	948	0.738397	1																															|ny_01_D11.ab1|
ny_01_E11.ab1	HO000421	1120					1																															|ny_01_E11.ab1|
ny_01_G12.ab1	HO000422	848	10	177	168	60.7143	1	gi|7122733|gb|AC000074.2|	97	474	1e-130	Homo sapiens Chromosome 22q11.2 Cosmid Clone 20b In DGCR Region, complete sequence	gi|119623416|gb|EAX03011.1|	97	76.6	5e-24	catechol-O-methyltransferase, isoform CRA_b [Homo sapiens]	P21964|COMT_HUMAN	94	75.1	8e-25	Catechol O-methyltransferase (EC 2.1.1.6) - Homo sapiens (Human)	hsa:1297	94	75.1	4e-24	COL9A1; collagen, type IX, alpha 1 [KO:K08131]										Catechol O-methyltransferase -Collagen	|ny_01_G12.ab1|
ny_01_H12.ab1	HO000423	1074					1																															|ny_01_H12.ab1|
ny_000105.ab1	HO000424	214	5	214	210	45.2381	1																															|ny_000105.ab1|
ny_000108.ab1	HO000425	682	243	569	327	47.4006	1						gi|159162245|pdb|1E7J|A	80	125	2e-27	Chain A, Hmg-D Complexed To A Bulge Dna	Q05783|HMGD_DROME	80	125	1e-28	High mobility group protein D (HMG-D) - Drosophila melanogaster (Fruit fly)	dme:CG17950-PA	80	125	7e-28	CG17950; CG17950 gene product from transcript CG17950-RA CG17950 gene product from transcript CG17950-RB										High mobility group protein D (HMG-D)	|ny_000108.ab1|
ny_000113.ab1	HO000426	483	102	368	267	47.5655	1	gi|68500495|gb|DQ060075.1|	83	204	3e-49	Stomoxys calcitrans hypothetical protein mRNA, complete cds	gi|68500496|gb|AAY98019.1|	77	146	4e-34	hypothetical protein [Stomoxys calcitrans]						dme:CG7630-PA	62	110	1e-23	CG7630; CG7630 gene product from transcript CG7630-RA											|ny_000113.ab1|
ny_000114.ab1	HO000427	705	86	592	507	32.7416	1						gi|21355907|ref|NP_649908.1|	61	269	1e-72	CG9393 CG9393-PA [Drosophila melanogaster] Metaxin-1 homolog CG9393-PA [Drosophila melanogaster] LD23308p [Drosophila melanogaster]	Q9VHB6|MTX1_DROME	61	269	7e-74	Metaxin-1 homolog - Drosophila melanogaster (Fruit fly)	dme:CG9393-PA	61	269	4e-73	Dmel_CG9393; CG9393 gene product from transcript CG9393-RA										Metaxin 1	|ny_000114.ab1|
ny_000115.ab1	HO000428	622	90	317	228	40.7895	1	gi|125808808|ref|XM_001360844.1|	84	73.8	8e-10	Drosophila pseudoobscura GA15698-PA (Dpse\GA15698) mRNA, partial cds	gi|24762504|ref|NP_726400.1|	94	146	1e-33	Syntaxin Interacting Protein 1 CG30173-PA [Drosophila melanogaster] GA15698-PA [Drosophila pseudoobscura] CG30173-PA [Drosophila melanogaster] GA15698-PA [Drosophila pseudoobscura]	Q91VR8|BRK1_MOUSE	76	119	1e-26	Probable protein BRICK1 - Mus musculus (Mouse)	dme:CG30173-PA	94	146	3e-34	CG30173; CG30173 gene product from transcript CG30173-RA [KO:K05752]										Syntaxin interacting protein	|ny_000115.ab1|
ny_000123.ab1	HO000429	698	16	291	276	21.3768	1	gi|66796422|gb|DQ029097.1|	100	244	4e-61	Haematobia irritans irritans mitochondrion, complete genome	gi|67010003|ref|YP_245509.1|	62	251	3e-65	NADH dehydrogenase subunit 1 [Haematobia irritans irritans] NADH dehydrogenase subunit 1 [Haematobia irritans irritans]	P51937|NU1M_DROSU	64	241	2e-63	NADH-ubiquinone oxidoreductase chain 1 (EC 1.6.5.3) (NADH dehydrogenase subunit 1) - Drosophila subobscura (Fruit fly)	dps:DP0154	64	236	2e-61	related to multidrug resistance protein K [KO:K03543]		RP796	Rpr	C	COG1005	NADH:ubiquinone oxidoreductase subunit 1 (chain H)	METABOLISM	Energy production and conversion	C	H. irritans mitocondrial	|ny_000123.ab1|
ny_000124.ab1	HO000430	706	202	375	174	37.931	1																															|ny_000124.ab1|
ny_000127.ab1	HO000431	724	7	723	717	37.6569	1																															|ny_000127.ab1|
ny_000129.ab1	HO000432	204					1																															|ny_000129.ab1|
ny_000130.ab1	HO000433	479	16	453	438	45.8904	1						gi|21357155|ref|NP_651526.1|	65	195	7e-49	CG6271 CG6271-PA [Drosophila melanogaster] CG6271-PA [Drosophila melanogaster] LP08709p [Drosophila melanogaster]	Q8CIV3|LIPH_MOUSE	39	80.9	2e-15	Lipase member H precursor (EC 3.1.1.-) - Mus musculus (Mouse)	dme:CG5634-PA	65	194	4e-49	Dmel_CG5634; CG5634 gene product from transcript CG5634-RA										Lipase	|ny_000130.ab1|
ny_000131.ab1	HO000434	713	27	713	687	39.3013	1						gi|125982918|ref|XP_001355224.1|	41	157	7e-37	GA17466-PA [Drosophila pseudoobscura] GA17466-PA [Drosophila pseudoobscura]	P38698|PPX1_YEAST	29	80.9	4e-15	Exopolyphosphatase (EC 3.6.1.11) (ExopolyPase) (Metaphosphatase) - Saccharomyces cerevisiae (Baker's yeast)	dme:CG8590-PA	42	156	3e-37	CG8590; CG8590 gene product from transcript CG8590-RA		YHR201c	Sce	C	COG1227	Inorganic pyrophosphatase/exopolyphosphatase	METABOLISM	Energy production and conversion	C	Phosphatase	|ny_000131.ab1|
ny_000138.ab1	HO000435	716	20	571	552	46.1957	1						gi|156921|gb|AAA28367.1|	72	296	6e-79	amalgam protein precursor	P15364|AMAL_DROME	72	296	4e-80	Protein amalgam precursor - Drosophila melanogaster (Fruit fly)	dme:CG2198-PA	72	296	2e-79	Dmel_CG2198; CG2198 gene product from transcript CG2198-RA CG2198 gene product from transcript CG2198-RC										Amalgam protein	|ny_000138.ab1|
ny_000143.ab1	HO000436	152					1	gi|600845|gb|U11659.1|AGU11659	90	117	1e-23	Anopheles gambiae clone Ag8 mariner transposase pseudogene, complete cds																									Mariner transposase prendosome	|ny_000143.ab1|
ny_000144.ab1	HO000437	178					1																															|ny_000144.ab1|
ny_000148.ab1	HO000438	100					1																															|ny_000148.ab1|
ny_000149.ab1	HO000439	709	169	708	540	39.0741	1						gi|125983930|ref|XP_001355730.1|	62	302	1e-80	GA10827-PA [Drosophila pseudoobscura] GA10827-PA [Drosophila pseudoobscura]	Q969N2|PIGT_HUMAN	40	169	7e-42	GPI transamidase component PIG-T precursor (Phosphatidylinositol-glycan biosynthesis class T protein) - Homo sapiens (Human)	dme:CG9113-PA	60	192	5e-48	CG9113; CG9113 gene product from transcript CG9113-RA		SPBC1604.15	---	---	---	---	---	---	---	Transamilase (Glycan biosynthesis)	|ny_000149.ab1|
ny_000153.ab1	HO000440	222	8	151	144	34.7222	1						gi|14582605|gb|AAK69552.1|AF285767_1	69	72.8	7e-12	cytochrome P450 monooxygenase [Musca domestica]	Q964Q7|CP6D3_MUSDO	69	72.8	3e-13	Cytochrome P450 6d3 (EC 1.14.-.-) (CYPVID3) (Pyrethroid resistance cytochrome P450) - Musca domestica (House fly)	dme:CG4373-PA	55	54.7	5e-07	CG4373; CG4373 gene product from transcript CG4373-RA [EC:1.14.-.-] [KO:K00517]										Pyrethroid resistance cytochrome P450	|ny_000153.ab1|
ny_000154.ab1	HO000441	712	166	711	546	43.956	1	gi|125806630|ref|XM_001360060.1|	80	153	1e-33	Drosophila pseudoobscura GA21078-PA (Dpse\GA21078) mRNA, partial cds	gi|17647245|ref|NP_523707.1|	78	278	2e-73	T-complex Chaperonin 5 CG8439-PA, isoform A [Drosophila melanogaster] GM12270p [Drosophila melanogaster] CG8439-PA, isoform A [Drosophila melanogaster]	Q5RF02|TCPE_PONPY	57	209	8e-54	T-complex protein 1 subunit epsilon (TCP-1-epsilon) (CCT-epsilon) - Pongo pygmaeus (Orangutan)	dme:CG8439-PA	78	278	5e-74	CG8439; CG8439 gene product from transcript CG8439-RA		SPAC1420.02c	Spo	O	COG0459	Chaperonin GroEL (HSP60 family)	CELLULAR PROCESSES AND SIGNALING	Posttranslational modification, protein turnover, chaperones	O	Chaperonin (T-complex protein 1) GroEL (HSP60)	|ny_000154.ab1|
ny_000157.ab1	HO000442	710	339	160	180	29.4444	1	gi|66796422|gb|DQ029097.1|	82	95.6	2e-16	Haematobia irritans irritans mitochondrion, complete genome																									H. irritans mitocondrial	|ny_000157.ab1|
ny_000158.ab1	HO000443	476	80	415	336	43.75	1	gi|157138348|ref|XM_001657207.1|	84	115	2e-22	Aedes aegypti conserved hypothetical protein (AaeL_AAEL013992) mRNA, complete cds	gi|24658162|ref|NP_647950.1|	87	196	3e-49	CG10674 CG10674-PA [Drosophila melanogaster] UPF0139 protein CG10674 CG10674-PA [Drosophila melanogaster] IP05301p [Drosophila melanogaster]	Q9VRJ8|U139_DROME	87	196	2e-50	UPF0139 protein CG10674 - Drosophila melanogaster (Fruit fly)	dme:CG10674-PA	87	196	1e-49	CG10674; CG10674 gene product from transcript CG10674-RA											|ny_000158.ab1|
ny_000162.ab1	HO000444	190	89	190	102	22.549	1						gi|24643601|ref|NP_608418.1|	67	56.2	7e-07	CG1304 CG1304-PA [Drosophila melanogaster] CG1304-PA [Drosophila melanogaster] RE14171p [Drosophila melanogaster]						dme:CG14616-PC	70	56.2	2e-07	CG14616; CG14616 gene product from transcript CG14616-RC											|ny_000162.ab1|
ny_000165.ab1	HO000445	699	26	649	624	49.6795	1	gi|293098|gb|L15632.1|LUCTRYPS4A	81	163	1e-36	Lucilia cuprina alpha-trypsin 3 (3' end) and 4 (complete cds) genes	gi|2317915|gb|AAB66370.1|	81	338	2e-91	Dvtry-1 trypsin precusor [Drosophila virilis]	P54625|TRYB_DROER	78	333	4e-91	Trypsin beta precursor (EC 3.4.21.4) - Drosophila erecta (Fruit fly)	dme:CG18211-PA	76	330	1e-89	CG18211; CG18211 gene product from transcript CG18211-RA [EC:3.4.21.4] [KO:K01312]		VC1200	Vch	O	COG5640	Secreted trypsin-like serine protease	CELLULAR PROCESSES AND SIGNALING	Posttranslational modification, protein turnover, chaperones	O	Serine protease	|ny_000165.ab1|
ny_000166.ab1	HO000446	220					1																															|ny_000166.ab1|
ny_000167.ab1	HO000447	186					1																															|ny_000167.ab1|
a1_01_A07.ab1	HO000448	803	582	701	120	44.1667	1						gi|125807861|ref|XP_001360538.1|	33	73.9	1e-11	GA11668-PA [Drosophila pseudoobscura] GA11668-PA [Drosophila pseudoobscura]						dme:CG12505-PA	31	62.8	7e-09	CG12505; CG12505 gene product from transcript CG12505-RA											|a1_01_A07.ab1|
a1_01_A08.ab1	HO000449	616	56	523	468	50	1	gi|125776696|ref|XM_001359324.1|	85	165	3e-37	Drosophila pseudoobscura GA15239-PA (Dpse\GA15239) mRNA, partial cds	gi|38048243|gb|AAR10024.1|	94	238	2e-61	similar to Drosophila melanogaster CG2099 [Drosophila yakuba]	Q5R8K6|RL35A_PONPY	61	144	2e-34	60S ribosomal protein L35a - Pongo pygmaeus (Orangutan)	dme:CG2099-PA	94	238	8e-62	CG2099; CG2099 gene product from transcript CG2099-RA [KO:K02917]		SPCP31B10.08c	Spo	J	COG2451	Ribosomal protein L35AE/L33A	INFORMATION STORAGE AND PROCESSING	Translation, ribosomal structure and biogenesis	J	60s ribosomal L35a/L44A	|a1_01_A08.ab1|
a1_01_A11.ab1	HO000450	388	146	286	141	40.4255	1						gi|20126679|dbj|BAB88881.1|	60	112	6e-24	sarcocystatin B [Sarcophaga crassipalpis]	P31727|CYTA_SARPE	55	99.8	3e-21	Sarcocystatin-A precursor - Sarcophaga peregrina (Flesh fly) (Boettcherisca peregrina)	dme:CG2990-PB	57	97.4	7e-20	CG2990; CG2990 gene product from transcript CG2990-RB										Sarcocystatin B	|a1_01_A11.ab1|
a1_01_B04.ab1	HO000451	878	176	580	405	32.0988	1																															|a1_01_B04.ab1|
a1_01_B05.ab1	HO000452	188					1																															|a1_01_B05.ab1|
a1_01_B06.ab1	HO000453	939	384	623	240	62.9167	1																															|a1_01_B06.ab1|
a1_01_B07.ab1	HO000454	836	740	549	192	58.3333	1																															|a1_01_B07.ab1|
a1_01_C03.ab1	HO000455	428	162	263	102	50.9804	1																															|a1_01_C03.ab1|
a1_01_C04.ab1	HO000456	802	89	724	636	37.5786	1						gi|125986133|ref|XP_001356830.1|	54	200	7e-50	GA14398-PA [Drosophila pseudoobscura] GA14398-PA [Drosophila pseudoobscura]	Q2KIJ2|CA156_BOVIN	39	114	2e-25	Uncharacterized protein C1orf156 homolog - Bos taurus (Bovine)	dme:CG17219-PA	49	183	4e-45	CG17219; CG17219 gene product from transcript CG17219-RA		YIL110w	---	---	---	---	---	---	---		|a1_01_C04.ab1|
a1_01_C05.ab1	HO000457	882	401	237	165	37.5758	1																															|a1_01_C05.ab1|
a1_01_C06.ab1	HO000458	715	435	653	219	36.5297	1						gi|157133078|ref|XP_001656164.1|	50	109	8e-24	conserved hypothetical protein [Aedes aegypti] conserved hypothetical protein [Aedes aegypti]						dme:CG18734-PA	39	78.2	1e-13	CG18734; CG18734 gene product from transcript CG18734-RA CG18734 gene product from transcript CG18734-RB [EC:3.4.21.75] [KO:K01349]											|a1_01_C06.ab1|
a1_01_C08.ab1	HO000459	843	320	448	129	46.5116	1						gi|90403571|ref|YP_529669.1|	66	305	7e-96	ORF 4 [Nora virus] Uncharacterized ORF4 protein ORF 4 [Nora virus]	Q27YG7|YORF4_NORAV	66	305	3e-97	Uncharacterized ORF4 protein - Nora virus															Nora virus	|a1_01_C08.ab1|
a1_01_D01.ab1	HO000460	770	71	769	699	44.7783	1	gi|45550143|ref|NM_135190.3|	80	313	6e-82	Drosophila melanogaster Sec61alpha CG9539-RA (Sec61alpha), mRNA	gi|19920826|ref|NP_609034.1|	95	409	1e-126	E(br)165 [Drosophila melanogaster] DSec61alpha [Drosophila melanogaster] LD29847p [Drosophila melanogaster] CG9539-PA [Drosophila melanogaster]	Q9JLR1|S61A2_MOUSE	85	375	1e-116	Protein transport protein Sec61 subunit alpha isoform 2 (Sec61 alpha-2) - Mus musculus (Mouse)	dme:CG9539-PA	95	409	1e-126	CG9539; CG9539 gene product from transcript CG9539-RA [KO:K03076]		YLR378c	Sce	U	COG0201	Preprotein translocase subunit SecY	CELLULAR PROCESSES AND SIGNALING	Intracellular trafficking, secretion, and vesicular transport	U	Protein transport protein Sec61-Translocase	|a1_01_D01.ab1|
a1_01_D04.ab1	HO000461	185					1																															|a1_01_D04.ab1|
a1_01_D08.ab1	HO000462	134					1																															|a1_01_D08.ab1|
a1_01_E08.ab1	HO000463	852	95	739	645	47.1318	1	gi|55380579|gb|AE014297.2|	89	69.9	2e-08	Drosophila melanogaster chromosome 3R, complete sequence	gi|21357143|ref|NP_651521.1|	61	250	2e-76	CG6295 CG6295-PA [Drosophila melanogaster] CG6295-PA [Drosophila melanogaster] RE23868p [Drosophila melanogaster]	P50903|LIPP_CAVPO	34	71.6	4e-13	Pancreatic triacylglycerol lipase precursor (EC 3.1.1.3) (Pancreatic lipase) (PL) - Cavia porcellus (Guinea pig)	dme:CG5639-PA	61	250	6e-77	Dmel_CG5639; CG5639 gene product from transcript CG5639-RA										Lipase	|a1_01_E08.ab1|
a1_01_F01.ab1	HO000464	836	56	316	261	46.3602	1																															|a1_01_F01.ab1|
a1_01_F05.ab1	HO000465	396	252	133	120	35.8333	1																															|a1_01_F05.ab1|
a1_01_F07.ab1	HO000466	767					1																															|a1_01_F07.ab1|
a1_01_F09.ab1	HO000467	570	137	3	135	55.5556	1	gi|125811141|ref|XM_001361727.1|	88	383	1e-103	Drosophila pseudoobscura GA21060-PA (Dpse\GA21060) mRNA, partial cds	gi|38048731|gb|AAR10268.1|	99	233	4e-60	similar to Drosophila melanogaster CG8415 [Drosophila yakuba]	Q8T3U2|RS23_DROME	99	233	3e-61	40S ribosomal protein S23 - Drosophila melanogaster (Fruit fly)	dme:CG8415-PA	99	233	1e-60	CG8415; CG8415 gene product from transcript CG8415-RA [KO:K02973]		YPR132w	Sce	J	COG0048	Ribosomal protein S12	INFORMATION STORAGE AND PROCESSING	Translation, ribosomal structure and biogenesis	J	40s S23	|a1_01_F09.ab1|
a1_01_G02.ab1	HO000468	187	185	3	183	30.6011	1																															|a1_01_G02.ab1|
a1_01_G05.ab1	HO000469	366					1	gi|66796422|gb|DQ029097.1|	84	141	2e-30	Haematobia irritans irritans mitochondrion, complete genome																										|a1_01_G05.ab1|
a1_01_G07.ab1	HO000470	203					1																															|a1_01_G07.ab1|
a1_01_G12.ab1	HO000471	136					1																															|a1_01_G12.ab1|
a1_01_H04.ab1	HO000472	785	89	403	315	35.5556	1						gi|18860023|ref|NP_572776.1|	58	106	2e-21	Chrac-16 CG15736-PA [Drosophila melanogaster] Chain A, Histone Fold Heterodimer Of The Chromatin Accessibility Complex Chain C, Histone Fold Heterodimer Of The Chromatin Accessibility Complex Chain A, Histone Fold Heterodimer Of The Chromatin Accessibility Complex Chain C, Histone Fold Heterodimer Of The Chromatin Accessibility Complex histone-fold protein CHRAC subunit [Drosophila melanogaster] …	Q9JKP8|CHRC1_MOUSE	40	73.6	8e-13	Chromatin accessibility complex protein 1 (CHRAC-1) (DNA polymerase epsilon subunit p15) (YC-like protein 1) (YCL1) (NF-YC-like protein) - Mus musculus (Mouse)	dme:CG4396-PA	58	106	6e-22	Dmel_CG4396; CG4396 gene product from transcript CG4396-RA										Chromatin accessibility complex protein 1	|a1_01_H04.ab1|
a1_01_H06.ab1	HO000473	155					1																															|a1_01_H06.ab1|
a1_01_H09.ab1	HO000474	164					1	gi|15810669|gb|AF272976.1|AF272976	93	61.9	7e-07	Homo sapiens kelch-like 5 protein (KLHL5) mRNA, complete cds																										|a1_01_H09.ab1|
a1_01_H11.ab1	HO000475	475	185	286	102	31.3725	1	gi|66796422|gb|DQ029097.1|	82	232	1e-57	Haematobia irritans irritans mitochondrion, complete genome	gi|67010002|ref|YP_245508.1|	47	69.7	6e-11	cytochrome b [Haematobia irritans irritans] cytochrome b [Haematobia irritans irritans]	Q9MFN9|CYB_COLHO	43	64.7	1e-10	Cytochrome b - Cochliomyia hominivorax (Primary screw-worm)	dps:DP0154	39	59.3	3e-08	related to multidrug resistance protein K [KO:K03543]										H. irritans mitocondrial	|a1_01_H11.ab1|
a1_02_A06.ab1	HO000476	103					1																															|a1_02_A06.ab1|
a1_02_B05.ab1	HO000477	946	34	423	390	43.5897	1																															|a1_02_B05.ab1|
a1_02_B06.ab1	HO000478	826	144	824	681	44.0529	1						gi|125982251|ref|XP_001355058.1|	69	364	4e-99	GA17436-PA [Drosophila pseudoobscura] GA17436-PA [Drosophila pseudoobscura]	P51659|DHB4_HUMAN	47	230	6e-60	Peroxisomal multifunctional enzyme type 2 (MFE-2) (D-bifunctional protein) (DBP) (17-beta-hydroxysteroid dehydrogenase 4) (17-beta-HSD 4) (D-3-hydroxyacyl-CoA dehydratase) (EC 4.2.1.107) (3-alpha,7-alpha, 12-alpha-trihydroxy-5-beta-cholest-24-enoyl-CoA hydratase) (3-hydroxyacyl-CoA dehydrogenase) (EC 1.1.1.35) - Homo sapiens (Human)	dme:CG9723-PA	66	350	2e-95	CG9723; CG9723 gene product from transcript CG9723-RA		YKR009c_2	Sce	I	COG2030	Acyl dehydratase	METABOLISM	Lipid transport and metabolism	I	Peroxisomal multifunctioanl enzyme (Acyl dehydratase) Lipid metabolism	|a1_02_B06.ab1|
a1_02_B12.ab1	HO000479	757	181	720	540	38.7037	1						gi|125808383|ref|XP_001360732.1|	69	337	5e-91	GA10637-PA [Drosophila pseudoobscura] GA10637-PA [Drosophila pseudoobscura]	P80229|ILEU_PIG	35	155	1e-37	Leukocyte elastase inhibitor (LEI) (Serpin B1) (Leukocyte neutral proteinase inhibitor) (LNPI) - Sus scrofa (Pig)	dme:CG10913-PA	67	332	3e-90	CG10913; CG10913 gene product from transcript CG10913-RA		MA2613	Mac	O	COG4826	Serine protease inhibitor	CELLULAR PROCESSES AND SIGNALING	Posttranslational modification, protein turnover, chaperones	O	Elastase inhibitor (Serine protease inhibitor)	|a1_02_B12.ab1|
a1_02_C03.ab1	HO000480	484	258	40	219	40.1826	1						gi|20129751|ref|NP_610283.1|	65	68.2	7e-17	CG11127 CG11127-PA [Drosophila melanogaster] CG11127-PA [Drosophila melanogaster] LD24363p [Drosophila melanogaster] GH12965p [Drosophila melanogaster]						dme:CG11127-PA	65	68.2	2e-17	CG11127; CG11127 gene product from transcript CG11127-RA											|a1_02_C03.ab1|
a1_02_C05.ab1	HO000481	505					1						gi|125977914|ref|XP_001352990.1|	73	67	4e-10	GA19302-PA [Drosophila pseudoobscura] GA19302-PA [Drosophila pseudoobscura]						dme:CG6020-PA	69	64.3	1e-09	CG6020; CG6020 gene product from transcript CG6020-RA [EC:1.6.5.3 1.6.99.3] [KO:K03953]											|a1_02_C05.ab1|
a1_02_C06.ab1	HO000482	867	253	366	114	47.3684	1																															|a1_02_C06.ab1|
a1_02_C08.ab1	HO000483	835	242	3	240	46.6667	1																															|a1_02_C08.ab1|
a1_02_C11.ab1	HO000484	138					1																															|a1_02_C11.ab1|
a1_02_C12.ab1	HO000485	498	135	236	102	45.098	1						gi|126002135|ref|XP_001352272.1|	91	73.9	3e-12	GA14535-PA [Drosophila pseudoobscura] GA14535-PA [Drosophila pseudoobscura]						dme:CG17510-PB	81	66.2	2e-10	CG17510; CG17510 gene product from transcript CG17510-RB											|a1_02_C12.ab1|
a1_02_D06.ab1	HO000486	103					1	gi|66796422|gb|DQ029097.1|	97	85.7	3e-14	Haematobia irritans irritans mitochondrion, complete genome																									H. irritans mitocondrial	|a1_02_D06.ab1|
a1_02_D08.ab1	HO000487	825	610	2	609	53.6946	1						gi|56308441|ref|NP_995676.2|	34	60.8	1e-07	CG33300 CG33300-PA [Drosophila melanogaster] CG33300-PA [Drosophila melanogaster]	Q9UQ35|SRRM2_HUMAN	26	51.6	4e-06	Serine/arginine repetitive matrix protein 2 (Serine/arginine-rich splicing factor-related nuclear matrix protein of 300 kDa) (Ser/Arg-related nuclear matrix protein) (SR-related nuclear matrix protein of 300 kDa) (Splicing coactivator subunit SRm300) (300 kDa nuclear matrix antigen) - Homo sapiens (Human)	dme:CG33300-PA	34	60.8	3e-08	CG33300; CG33300 gene product from transcript CG33300-RA											|a1_02_D08.ab1|
a1_02_E03.ab1	HO000488	609	417	229	189	37.5661	1																															|a1_02_E03.ab1|
a1_02_E06.ab1	HO000489	132	105	1	105	53.3333	1																															|a1_02_E06.ab1|
a1_02_E09.ab1	HO000490	777	57	494	438	41.3242	1						gi|157119971|ref|XP_001653467.1|	44	130	9e-29	conserved hypothetical protein [Aedes aegypti] conserved hypothetical protein [Aedes aegypti] conserved hypothetical protein [Aedes aegypti] conserved hypothetical protein [Aedes aegypti]	Q4R8M9|F112B_MACFA	37	76.6	9e-14	Protein FAM112B - Macaca fascicularis (Crab eating macaque) (Cynomolgus monkey)	dme:CG3893-PA	36	108	8e-23	CG3893; CG3893 gene product from transcript CG3893-RA											|a1_02_E09.ab1|
a1_02_E12.ab1	HO000491	110					1	gi|42410857|gb|AE017196.1|	100	69.9	2e-09	Wolbachia endosymbiont of Drosophila melanogaster, complete genome																									Wolbacteria endosymbiont	|a1_02_E12.ab1|
a1_02_F05.ab1	HO000492	160					1	gi|13569580|gb|AF348330.1|AF348330	99	262	4e-67	Wolbachia sp. wRi 4-hydroxybenzoate octaprenyltransferase (ubiA), ribosomal binding factor A (rbfA), translation initiation factor IF-2 (infB), N utilization substance protein A (nusA), and multidrug resistance protein D (acrD) genes, complete cds	gi|42521112|ref|NP_967027.1|	100	90.1	4e-17	transcription elongation factor NusA [Wolbachia endosymbiont of Drosophila melanogaster] N utilization substance protein A [Wolbachia endosymbiont of Drosophila melanogaster]	Q92HF4|NUSA_RICCN	45	55.5	5e-08	Transcription elongation protein nusA - Rickettsia conorii	wbm:Wbm0427	88	82	3e-15	RecA recombinase [KO:K03553]										Wolbacteria endosymbiont	|a1_02_F05.ab1|
a1_02_G07.ab1	HO000493	786	516	340	177	38.9831	1	gi|93138694|gb|AY792099.1|	97	61.9	4e-06	Ceratitis stictica 16S ribosomal RNA gene, partial sequence; mitochondrial																										|a1_02_G07.ab1|
a1_02_G11.ab1	HO000494	160					1																															|a1_02_G11.ab1|
a1_02_G12.ab1	HO000495	346					1																															|a1_02_G12.ab1|
a1_02_H01.ab1	HO000496	770	435	770	336	43.1548	1	gi|156538586|ref|XM_001607451.1|	83	121	5e-24	PREDICTED: Nasonia vitripennis similar to charged multivesicular body protein 4b (LOC100123786), mRNA	gi|28573949|ref|NP_610462.3|	68	187	8e-46	Vps32 [Drosophila melanogaster] GH13992p [Drosophila melanogaster] CG8055-PA [Drosophila melanogaster]	Q6GNN8|CHM4C_XENLA	48	110	3e-35	Charged multivesicular body protein 4c (Chromatin-modifying protein 4c) (CHMP4c) - Xenopus laevis (African clawed frog)	dme:CG8055-PA	68	187	2e-46	CG8055; CG8055 gene product from transcript CG8055-RA		YLR025w	---	---	---	---	---	---	---	Charged mitivesicular body protein 4 (Chromatin modifying protein)	|a1_02_H01.ab1|
a1_02_H04.ab1	HO000497	774	82	747	666	42.6426	1						gi|125977172|ref|XP_001352619.1|	76	379	1e-104	GA17443-PA [Drosophila pseudoobscura] GA17443-PA [Drosophila pseudoobscura]	Q924A5|S36A1_RAT	40	135	1e-31	Proton-coupled amino acid transporter 1 (Proton/amino acid transporter 1) (Solute carrier family 36 member 1) (Lysosomal amino acid transporter 1) (LYAAT-1) (Neutral amino acid/proton symporter) - Rattus norvegicus (Rat)	dme:CG3424-PC	72	361	7e-99	CG3424; CG3424 gene product from transcript CG3424-RC		YNL101w	Sce	E	COG0814	Amino acid permeases	METABOLISM	Amino acid transport and metabolism	E	Lysosomal aminoacid transporter	|a1_02_H04.ab1|
a1_02_H06.ab1	HO000498	875	317	102	216	41.2037	1	gi|296527|emb|Z22567.1|HISERPROH	80	89.7	2e-14	H.irritans serine protease mRNA	gi|125810654|ref|XP_001361563.1|	47	100	9e-20	GA14937-PA [Drosophila pseudoobscura] GA14937-PA [Drosophila pseudoobscura]	P54626|TRYDG_DROER	44	99.8	1e-20	Trypsin delta/gamma precursor (EC 3.4.21.4) - Drosophila erecta (Fruit fly)	dme:CG18211-PA	43	94.4	3e-18	CG18211; CG18211 gene product from transcript CG18211-RA [EC:3.4.21.4] [KO:K01312]										H. irritans serine protease	|a1_02_H06.ab1|
a1_02_H07.ab1	HO000499	135					1																															|a1_02_H07.ab1|
a1_02_H12.ab1	HO000500	164	119	3	117	49.5726	1																															|a1_02_H12.ab1|
a1_03_A01.ab1	HO000501	177					1																															|a1_03_A01.ab1|
a1_03_A05.ab1	HO000502	187					1																															|a1_03_A05.ab1|
a1_03_A09.ab1	HO000503	812					1																															|a1_03_A09.ab1|
a1_03_A10.ab1	HO000504	359					1	gi|125980555|ref|XM_001354266.1|	84	153	6e-34	Drosophila pseudoobscura GA17776-PA (Dpse\GA17776) mRNA, partial cds	gi|125980556|ref|XP_001354302.1|	91	115	2e-35	GA17776-PA [Drosophila pseudoobscura] GA17776-PA [Drosophila pseudoobscura]	P17704|RS17_DROME	90	112	9e-36	40S ribosomal protein S17 - Drosophila melanogaster (Fruit fly)	dme:CG3922-PB	90	112	5e-35	CG3922; CG3922 gene product from transcript CG3922-RB [KO:K02962]		SPCC24B10.09	Spo	J	COG1383	Ribosomal protein S17E	INFORMATION STORAGE AND PROCESSING	Translation, ribosomal structure and biogenesis	J	40s S17	|a1_03_A10.ab1|
a1_03_B03.ab1	HO000505	249					1																															|a1_03_B03.ab1|
a1_03_B06.ab1	HO000506	170	22	129	108	18.5185	1																															|a1_03_B06.ab1|
a1_03_C01.ab1	HO000507	780	356	75	282	52.1277	1	gi|495535|gb|U09794.1|HIU09794	89	63.9	1e-06	Haematobia irritans exigua clone 11 serine protease mRNA, partial cds	gi|495536|gb|AAA18619.1|	56	130	9e-29	serine protease	P17205|SER1_DROME	32	53.1	1e-06	Serine proteases 1/2 precursor (EC 3.4.21.-) (Protein Jonah 99Cii/99Ciii) - Drosophila melanogaster (Fruit fly)	dme:CG6467-PA	36	80.5	3e-14	CG6467; CG6467 gene product from transcript CG6467-RA										Serine protease	|a1_03_C01.ab1|
a1_03_C05.ab1	HO000508	377	120	320	201	43.7811	1						gi|24643597|ref|NP_523426.1|	52	112	8e-24	Serine protease 6 CG2071-PA [Drosophila melanogaster] CG2071-PA [Drosophila melanogaster] RE66795p [Drosophila melanogaster]	Q17004|SP24D_ANOGA	48	64.3	1e-10	Serine protease SP24D precursor (EC 3.4.21.-) (AGSP24D) - Anopheles gambiae (African malaria mosquito)	dme:CG14616-PC	52	110	8e-24	CG14616; CG14616 gene product from transcript CG14616-RC										Serine protease	|a1_03_C05.ab1|
a1_03_C06.ab1	HO000509	844	178	462	285	41.0526	1																															|a1_03_C06.ab1|
a1_03_C10.ab1	HO000510	855	219	680	462	44.1558	1	gi|125811362|ref|XM_001361818.1|	79	151	6e-33	Drosophila pseudoobscura GA21300-PA (Dpse\GA21300) mRNA, partial cds	gi|17137300|ref|NP_477216.1|	74	241	5e-62	Alpha NAC [Drosophila melanogaster] Alpha NAC [Drosophila melanogaster] Alpha NAC [Drosophila melanogaster] Nascent polypeptide-associated complex subunit alpha (NAC-alpha) (Alpha-NAC) alpha NAC [Drosophila melanogaster] CG8759-PB, isoform B [Drosophila melanogaster] GH11940p [Drosophila melanogaster] CG8759-PA, isoform A [Drosophila melanogaster] CG8759-PC, isoform C [Drosophila melanogaster]	Q94518|NACA_DROME	74	241	3e-63	Nascent polypeptide-associated complex subunit alpha (NAC-alpha) (Alpha-NAC) - Drosophila melanogaster (Fruit fly)	dme:CG8759-PA	74	241	2e-62	CG8759; CG8759 gene product from transcript CG8759-RA CG8759 gene product from transcript CG8759-RB [KO:K03626]		SPBC25H2.05	Spo	K	COG1308	Transcription factor homologous to NACalpha-BTF3	INFORMATION STORAGE AND PROCESSING	Transcription	K	Nascent polypeptide-associated complex subunit alfa	|a1_03_C10.ab1|
a1_03_C12.ab1	HO000511	826	579	385	195	47.1795	1																															|a1_03_C12.ab1|
a1_03_D05.ab1	HO000512	925	653	820	168	40.4762	1	gi|66796422|gb|DQ029097.1|	93	89.7	2e-14	Haematobia irritans irritans mitochondrion, complete genome																									H. irritans mitocondrial	|a1_03_D05.ab1|
a1_03_D09.ab1	HO000513	151					1																															|a1_03_D09.ab1|
a1_03_E04.ab1	HO000514	162					1																															|a1_03_E04.ab1|
a1_03_E06.ab1	HO000515	765	60	380	321	38.3178	1																															|a1_03_E06.ab1|
a1_03_E08.ab1	HO000516	109					1																															|a1_03_E08.ab1|
a1_03_E11.ab1	HO000517	783	115	708	594	41.5825	1						gi|125777798|ref|XP_001359731.1|	76	264	3e-70	GA18369-PA [Drosophila pseudoobscura] GA18369-PA [Drosophila pseudoobscura]	P15651|ACADS_RAT	65	223	5e-58	Short-chain specific acyl-CoA dehydrogenase, mitochondrial precursor (EC 1.3.99.2) (SCAD) (Butyryl-CoA dehydrogenase) - Rattus norvegicus (Rat)	dme:CG4703-PA	72	255	7e-68	CG4703; CG4703 gene product from transcript CG4703-RA [EC:1.3.99.3] [KO:K00249]		BH1130	Bha	I	COG1960	Acyl-CoA dehydrogenases	METABOLISM	Lipid transport and metabolism	I	Acyl-CoA dehydroferrase	|a1_03_E11.ab1|
a1_03_F12.ab1	HO000518	423					1																															|a1_03_F12.ab1|
a1_03_G09.ab1	HO000519	168					1																															|a1_03_G09.ab1|
a1_03_H01.ab1	HO000520	474	259	86	174	37.931	1	gi|66796422|gb|DQ029097.1|	84	337	3e-89	Haematobia irritans irritans mitochondrion, complete genome	gi|67010002|ref|YP_245508.1|	65	148	1e-34	cytochrome b [Haematobia irritans irritans] cytochrome b [Haematobia irritans irritans]	Q9MFN9|CYB_COLHO	59	136	3e-32	Cytochrome b - Cochliomyia hominivorax (Primary screw-worm)	dps:DP0154	55	107	8e-23	related to multidrug resistance protein K [KO:K03543]		Q0105	Sce	C	COG1290	Cytochrome b subunit of the bc complex	METABOLISM	Energy production and conversion	C	H. irritans mitocondrial	|a1_03_H01.ab1|
a1_03_H03.ab1	HO000521	779	53	778	726	43.9394	1						gi|145587044|gb|ABP87887.1|	50	229	2e-58	IP08455p [Drosophila melanogaster]	Q17025|CTR2_ANOGA	33	127	4e-29	Chymotrypsin-2 precursor (EC 3.4.21.1) - Anopheles gambiae (African malaria mosquito)	dme:CG31267-PA	52	221	1e-56	Dmel_CG31267; CG31267 gene product from transcript CG31267-RA		VC1649	Vch	O	COG5640	Secreted trypsin-like serine protease	CELLULAR PROCESSES AND SIGNALING	Posttranslational modification, protein turnover, chaperones	O	Serine protease	|a1_03_H03.ab1|
a1_04_A02.ab1	HO000522	653	36	605	570	41.2281	1	gi|126002187|ref|XM_001352251.1|	79	153	1e-33	Drosophila pseudoobscura GA19385-PA (Dpse\GA19385) mRNA, partial cds	gi|126002188|ref|XP_001352287.1|	94	351	2e-95	GA19385-PA [Drosophila pseudoobscura] GA19385-PA [Drosophila pseudoobscura]	P50882|RL9_DROME	93	349	4e-96	60S ribosomal protein L9 - Drosophila melanogaster (Fruit fly)	dme:CG6141-PA	93	349	2e-95	CG6141; CG6141 gene product from transcript CG6141-RA CG6141 gene product from transcript CG6141-RB [KO:K02940]		SPAC4G9.16c	Spo	J	COG0097	Ribosomal protein L6P/L9E	INFORMATION STORAGE AND PROCESSING	Translation, ribosomal structure and biogenesis	J	60s L9	|a1_04_A02.ab1|
a1_04_A05.ab1	HO000523	1714	1167	1349	183	42.623	1																															|a1_04_A05.ab1|
a1_04_A06.ab1	HO000524	172					1																															|a1_04_A06.ab1|
a1_04_B02.ab1	HO000525	737	705	577	129	46.5116	1	gi|20303094|gb|AF503025.1|	98	1076	0	Musca domestica 28S ribosomal RNA gene, partial sequence	gi|13359451|dbj|BAB33421.1|	95	100	4e-30	putative senescence-associated protein [Pisum sativum]						rno:502021	89	100	3e-20	RGD1563662_predicted, LOC502021; similar to LOC283514 protein (predicted)										28s RNA	|a1_04_B02.ab1|
a1_04_B04.ab1	HO000526	1182	778	524	255	32.9412	1						gi|157768881|ref|XP_001676261.1|	21	58.9	6e-07	Hypothetical protein CBG17156 [Caenorhabditis briggsae] Hypothetical protein CBG17156 [Caenorhabditis briggsae]																					|a1_04_B04.ab1|
a1_04_B07.ab1	HO000527	725	317	682	366	40.1639	1						gi|40714595|gb|AAR88555.1|	71	286	6e-76	LD10678p [Drosophila melanogaster]	O01761|UNC89_CAEEL	26	64.3	4e-10	Muscle M-line assembly protein unc-89 (Uncoordinated protein 89) - Caenorhabditis elegans	dme:CG11155-PA	71	286	2e-76	CG11155; CG11155 gene product from transcript CG11155-RA; unusual splice; nonconsensus splice site [KO:K05313]										Muscle M-line assembly protein	|a1_04_B07.ab1|
a1_04_B08.ab1	HO000528	1021	369	253	117	24.7863	1																															|a1_04_B08.ab1|
a1_04_B11.ab1	HO000529	842	528	842	315	51.746	1	gi|160717680|ref|NR_004047.1|	100	159	2e-35	Drosophila melanogaster CR40679, rRNA																										|a1_04_B11.ab1|
a1_04_C02.ab1	HO000530	788	36	788	753	34.5286	1						gi|40714561|gb|AAR88539.1|	26	57	1e-06	RE44946p [Drosophila melanogaster]	P05552|ADF1_DROME	32	50.8	6e-06	Transcription factor Adf-1 (ADH distal factor 1) - Drosophila melanogaster (Fruit fly)	dme:CG8765-PB	26	57	4e-07	CG8765; CG8765 gene product from transcript CG8765-RB										Transcriptor factor Adf-1	|a1_04_C02.ab1|
a1_04_C10.ab1	HO000531	209	94	207	114	44.7368	1																															|a1_04_C10.ab1|
a1_04_D02.ab1	HO000532	826	259	825	567	34.0388	1																															|a1_04_D02.ab1|
a1_04_D03.ab1	HO000533	562	407	508	102	66.6667	1	gi|109676600|gb|DQ648713.1|	93	63.9	7e-07	Trichopalpus fraterna 16S ribosomal RNA gene, partial sequence; mitochondrial																										|a1_04_D03.ab1|
a1_04_D04.ab1	HO000534	266	167	60	108	48.1481	1						gi|16198281|gb|AAL13973.1|	86	85.1	1e-15	LP09690p [Drosophila melanogaster]						dme:CG6839-PA	86	85.1	4e-16	CG6839; CG6839 gene product from transcript CG6839-RA											|a1_04_D04.ab1|
a1_04_D05.ab1	HO000535	1011	999	580	420	29.0476	1						gi|17933656|ref|NP_524445.1|	50	69.7	7e-14	NADH-ubiquinone oxidoreductase subunit [Drosophila melanogaster] NADH-ubiquinone oxidoreductase subunit [Drosophila melanogaster] NADH dehydrogenase [ubiquinone] 1 alpha subcomplex subunit 10, mitochondrial precursor (NADH-ubiquinone oxidoreductase 42 kDa subunit) (Complex I-42kD) (CI-42kD) CG6343-PA, isoform A [Drosophila melanogaster] LD29280p [Drosophila melanogaster] CG6343-PB, isoform B [Dro…	P91929|NDUAA_DROME	50	69.7	4e-15	NADH dehydrogenase [ubiquinone] 1 alpha subcomplex subunit 10, mitochondrial precursor (EC 1.6.5.3) (EC 1.6.99.3) (NADH-ubiquinone oxidoreductase 42 kDa subunit) (Complex I-42kD) (CI-42kD) - Drosophila melanogaster (Fruit fly)	dme:CG6343-PA	50	69.7	2e-14	Dmel_CG6343; CG6343 gene product from transcript CG6343-RA CG6343 gene product from transcript CG6343-RB [EC:1.6.5.3 1.6.99.3] [KO:K03954]										NADH dehydrogenase (Ubiquinone)	|a1_04_D05.ab1|
a1_04_D07.ab1	HO000536	229	141	1	141	46.0993	1																															|a1_04_D07.ab1|
a1_04_D12.ab1	HO000537	817	556	326	231	46.3203	1						gi|17737533|ref|NP_523922.1|	78	345	2e-93	archipelago CG15010-PC, isoform C [Drosophila melanogaster] archipelago CG15010-PA, isoform A [Drosophila melanogaster] archipelago CG15010-PB, isoform B [Drosophila melanogaster] F-box/WD repeat-containing protein 7 (F-box and WD-40 domain-containing protein 7) (Protein archipelago) CG15010-PA, isoform A [Drosophila melanogaster] CG15010-PC, isoform C [Drosophila melanogaster] CG15010-PB, isofor…	Q9VZF4|FBXW7_DROME	78	345	2e-94	F-box/WD repeat protein 7 (F-box and WD-40 domain protein 7) (Protein archipelago) - Drosophila melanogaster (Fruit fly)	dme:CG15010-PA	78	345	8e-94	CG15010; CG15010 gene product from transcript CG15010-RA CG15010 gene product from transcript CG15010-RB [KO:K03361]		YIL046w	Sce	R	COG2319	FOG: WD40 repeat	POORLY CHARACTERIZED	General function prediction only	R	Archipielago isoform C (WD-40 domain protein 7)	|a1_04_D12.ab1|
a1_04_E04.ab1	HO000538	869	446	736	291	42.6117	1						gi|17136836|ref|NP_476940.1|	64	261	5e-68	Ubiquitin carboxy-terminal hydrolase CG4265-PA [Drosophila melanogaster] Ubiquitin carboxyl-terminal hydrolase (Ubiquitin thioesterase) ubiquitin carboxy-terminal hydrolase [Drosophila melanogaster] CG4265-PA [Drosophila melanogaster]	P35122|UCHL_DROME	64	261	3e-69	Ubiquitin carboxyl-terminal hydrolase (EC 3.4.19.12) (Ubiquitin thioesterase) - Drosophila melanogaster (Fruit fly)	dme:CG4265-PA	64	261	2e-68	CG4265; CG4265 gene product from transcript CG4265-RA [EC:3.4.19.12] [KO:K01309]		YJR099w	---	---	---	---	---	---	---	Ubiquitin carboxyl-terminal hidrolase	|a1_04_E04.ab1|
a1_04_E05.ab1	HO000539	444	115	318	204	48.0392	1						gi|410327|emb|CAA80516.1|	48	53.9	7e-09	Trypsinogen precursor of ANTRYP7 [Anopheles gambiae]	P35041|TRY7_ANOGA	46	53.9	7e-10	Trypsin-7 precursor (EC 3.4.21.4) - Anopheles gambiae (African malaria mosquito)	xla:447007	53	57.4	1e-08	ppfibp2-prov; PTPRF interacting protein, binding protein 2 (liprin beta 2)											|a1_04_E05.ab1|
a1_04_E06.ab1	HO000540	140					1																															|a1_04_E06.ab1|
a1_04_E07.ab1	HO000541	1610	807	1274	468	44.0171	1																															|a1_04_E07.ab1|
a1_04_E12.ab1	HO000542	290					1																															|a1_04_E12.ab1|
a1_04_F04.ab1	HO000543	1874	122	409	288	41.3194	1																															|a1_04_F04.ab1|
a1_04_F09.ab1	HO000544	645	428	285	144	46.5278	1						gi|125985509|ref|XP_001356518.1|	74	136	8e-31	GA21120-PA [Drosophila pseudoobscura] GA21120-PA [Drosophila pseudoobscura]	Q8N6N7|ACBD7_HUMAN	56	105	1e-22	Acyl-CoA-binding domain-containing protein 7 - Homo sapiens (Human)	dme:CG8498-PA	71	135	8e-31	CG8498; CG8498 gene product from transcript CG8498-RA		SPBC1539.06	Spo	I	COG4281	Acyl-CoA-binding protein	METABOLISM	Lipid transport and metabolism	I	Acyl-CoA binding protein 7	|a1_04_F09.ab1|
a1_04_G01.ab1	HO000545	241					1																															|a1_04_G01.ab1|
a1_04_G02.ab1	HO000546	768	156	722	567	46.7372	1	gi|110611269|gb|DQ374006.1|	80	159	2e-35	Glossina morsitans morsitans ATP citrate synthase mRNA, complete cds	gi|122092322|sp|Q0QHL3|CISY_GLOMM	85	280	2e-91	Probable citrate synthase, mitochondrial precursor ATP citrate synthase [Glossina morsitans morsitans]	Q7ZVY5|CISY_BRARE	61	198	1e-64	Citrate synthase, mitochondrial precursor (EC 2.3.3.1) - Brachydanio rerio (Zebrafish) (Danio rerio)	dme:CG33070-PE	84	269	3e-89	CG33070; CG33070 gene product from transcript CG33070-RE CG33070 gene product from transcript CG33070-RH		YNR001c	Sce	C	COG0372	Citrate synthase	METABOLISM	Energy production and conversion	C	ATP citrate synthase	|a1_04_G02.ab1|
a1_04_G06.ab1	HO000547	865	129	638	510	48.0392	1						gi|38047527|gb|AAR09666.1|	85	263	8e-69	similar to Drosophila melanogaster RpL1 [Drosophila yakuba]	P09180|RL4_DROME	84	262	1e-69	60S ribosomal protein L4 (L1) - Drosophila melanogaster (Fruit fly)	rno:64512	64	169	8e-41	Fzd2; frizzled homolog 2 (Drosophila) [KO:K02235]		SPBP8B7.03c	Spo	J	COG0088	Ribosomal protein L4	INFORMATION STORAGE AND PROCESSING	Translation, ribosomal structure and biogenesis	J	60s L4 (L1)	|a1_04_G06.ab1|
a1_04_G09.ab1	HO000548	128					1																															|a1_04_G09.ab1|
a1_04_H04.ab1	HO000549	829	203	796	594	40.9091	1						gi|24650557|ref|NP_733202.1|	73	284	3e-84	CG31063 CG31063-PA [Drosophila melanogaster] CG31063-PA [Drosophila melanogaster]	O95848|NUD14_HUMAN	45	145	2e-34	Uridine diphosphate glucose pyrophosphatase (EC 3.6.1.45) (UDPG pyrophosphatase) (UGPPase) (Nucleoside diphosphate-linked moiety X motif 14) (Nudix motif 14) - Homo sapiens (Human)	dme:CG5003-PA	73	284	8e-85	Dmel_CG5003; CG5003 gene product from transcript CG5003-RA		Cj0447	Cje	LR	COG0494	NTP pyrophosphohydrolases including oxidative damage repair enzymes	INFORMATION STORAGE AND PROCESSING	Replication, recombination and repair	L	Uridine diphosphate glucose pyrophosphatase	|a1_04_H04.ab1|
a1_04_H05.ab1	HO000550	839	82	546	465	39.5699	1						gi|125807726|ref|XP_001360503.1|	62	211	5e-53	GA17491-PA [Drosophila pseudoobscura] GA17491-PA [Drosophila pseudoobscura]	P20439|CCNB_DROME	62	209	8e-54	G2/mitotic-specific cyclin-B - Drosophila melanogaster (Fruit fly)	dme:CG3510-PC	62	209	4e-53	CG3510; CG3510 gene product from transcript CG3510-RC										G2/mitotic-specific cyclin B	|a1_04_H05.ab1|
a1_04_H09.ab1	HO000551	899					1																															|a1_04_H09.ab1|
a1_04_H12.ab1	HO000552	1025					1																															|a1_04_H12.ab1|
a1_5_A05.ab1	HO000553	1610	804	1013	210	46.1905	1																															|a1_5_A05.ab1|
a1_5_A08.ab1	HO000554	786	115	714	600	43.1667	1	gi|91077671|ref|XM_969428.1|	86	87.7	7e-14	PREDICTED: Tribolium castaneum similar to CG12085-PA, isoform A (LOC663377), mRNA	gi|125980420|ref|XP_001354234.1|	84	370	1e-101	GA11385-PA [Drosophila pseudoobscura] GA11385-PA [Drosophila pseudoobscura]	Q8T6B9|PUF68_DROME	86	369	1e-102	Poly U-binding-splicing factor half pint (68 kDa poly U-binding-splicing factor) (Protein half pint) (PUF60 homolog) - Drosophila melanogaster (Fruit fly)	dme:CG12085-PB	86	369	1e-101	CG12085; CG12085 gene product from transcript CG12085-RB CG12085 gene product from transcript CG12085-RC		SPAC19G12.07c	Spo	R	COG0724	RNA-binding proteins (RRM domain)	POORLY CHARACTERIZED	General function prediction only	R	Poly U-binding-splicing factor half print	|a1_5_A08.ab1|
a1_5_B01.ab1	HO000555	771	75	593	519	48.1696	1						gi|21064663|gb|AAM29561.1|	69	238	3e-61	RH04289p [Drosophila melanogaster]	P70097|C560_CRIGR	41	117	4e-26	Succinate dehydrogenase cytochrome b560 subunit, mitochondrial precursor (Integral membrane protein CII-3) (QPs1) (QPs-1) - Cricetulus griseus (Chinese hamster)	dme:CG6666-PA	69	238	1e-61	Dmel_CG6666; CG6666 gene product from transcript CG6666-RA [EC:1.3.5.1] [KO:K00236]		SPCC330.12c	Spo	C	COG2009	Succinate dehydrogenase/fumarate reductase, cytochrome b subunit	METABOLISM	Energy production and conversion	C	Succinate dehydrogenase cytochrome b560 subunit	|a1_5_B01.ab1|
a1_5_B06.ab1	HO000556	529	403	218	186	41.3978	1																															|a1_5_B06.ab1|
a1_5_C05.ab1	HO000557	1539	17	361	345	42.6087	1																															|a1_5_C05.ab1|
a1_5_C09.ab1	HO000558	732	544	227	318	37.4214	1	gi|42410857|gb|AE017196.1|	98	888	0	Wolbachia endosymbiont of Drosophila melanogaster, complete genome	gi|42520552|ref|NP_966467.1|	98	146	1e-33	ABC transporter, ATP-binding protein [Wolbachia endosymbiont of Drosophila melanogaster] ABC transporter, ATP-binding protein [Wolbachia endosymbiont of Drosophila melanogaster]	Q5HC57|LOLD_EHRRW	55	85.1	2e-16	Lipoprotein-releasing system ATP-binding protein lolD (EC 3.6.3.-) - Ehrlichia ruminantium (strain Welgevonden)	wol:WD0581	98	146	3e-34	hypothetical protein		RC1077	Rco	V	COG1136	ABC-type antimicrobial peptide transport system, ATPase component	CELLULAR PROCESSES AND SIGNALING	Defense mechanisms	V	Wolachia endosymbiont	|a1_5_C09.ab1|
a1_5_D02.ab1	HO000559	261					1	gi|6942135|gb|AF218587.1|AF218587	96	153	4e-34	Lucilia cuprina ADP/ATP translocase mRNA, complete cds						Q7PQV7|ADT2_ANOGA	95	48.1	9e-06	ADP,ATP carrier protein 2 (ADP/ATP translocase 2) (Adenine nucleotide translocator 2) (ANT 2) - Anopheles gambiae (African malaria mosquito)															ADP/ATP translocase	|a1_5_D02.ab1|
a1_5_D03.ab1	HO000560	804	230	409	180	37.7778	1						gi|24641215|ref|NP_572690.1|	58	147	1e-33	CG15202 CG15202-PA [Drosophila melanogaster] CG15202-PA [Drosophila melanogaster]						dme:CG2457-PA	58	147	3e-34	CG2457; CG2457 gene product from transcript CG2457-RA											|a1_5_D03.ab1|
a1_5_D05.ab1	HO000561	939	731	591	141	34.0426	1						gi|19922304|ref|NP_611017.1|	63	257	7e-67	CG11807 CG11807-PA [Drosophila melanogaster] CG11807-PA [Drosophila melanogaster] SD03973p [Drosophila melanogaster]						dme:CG11807-PA	63	257	2e-67	CG11807; CG11807 gene product from transcript CG11807-RA											|a1_5_D05.ab1|
a1_5_D11.ab1	HO000562	616	121	2	120	41.6667	1																															|a1_5_D11.ab1|
a1_5_E01.ab1	HO000563	399	207	55	153	42.4837	1																															|a1_5_E01.ab1|
a1_5_E02.ab1	HO000564	1028	835	626	210	41.4286	1	gi|46518824|gb|AY526195.1|	91	79.8	2e-11	Haematobia irritans tRNA-Tyr gene, partial sequence; and cytochrome c oxidase subunit I (COI) gene, partial cds; mitochondrial																									H. irritans mitocondrial	|a1_5_E02.ab1|
a1_5_E08.ab1	HO000565	745	484	720	237	46.4135	1																															|a1_5_E08.ab1|
a1_5_E12.ab1	HO000566	450	156	13	144	46.5278	1						gi|83025062|ref|NP_001032651.1|	37	54.3	3e-06	hypothetical protein LOC641564 [Danio rerio] Zgc:123295 [Danio rerio]	P35035|TRY1_ANOGA	50	52	8e-07	Trypsin-1 precursor (EC 3.4.21.4) - Anopheles gambiae (African malaria mosquito)	dvu:DVU0031	37	54.3	7e-07	AzlC family protein											|a1_5_E12.ab1|
a1_5_F01.ab1	HO000567	2008	636	1	636	47.6415	1						gi|78706600|ref|NP_001027103.1|	22	65.5	1e-08	CG7971 CG7971-PD, isoform D [Drosophila melanogaster] CG7971-PD, isoform D [Drosophila melanogaster]	Q569Z5|DDX46_MOUSE	28	52.8	5e-06	Probable ATP-dependent RNA helicase DDX46 (EC 3.6.1.-) (DEAD box protein 46) - Mus musculus (Mouse)	dme:CG7971-PB	22	65.5	4e-09	CG7971; CG7971 gene product from transcript CG7971-RB											|a1_5_F01.ab1|
a1_5_F08.ab1	HO000568	830	578	447	132	46.2121	1																															|a1_5_F08.ab1|
a1_5_F12.ab1	HO000569	1168	1065	916	150	30	1						gi|145618185|ref|ZP_01774245.1|	26	47	9e-07	conserved hypothetical protein [Geobacter bemidjiensis Bem] conserved hypothetical protein [Geobacter bemidjiensis Bem]						cpv:cgd3_620	28	56.2	1e-06	hypothetical protein											|a1_5_F12.ab1|
a1_5_G03.ab1	HO000570	1036	554	321	234	34.6154	1	gi|125776859|ref|XM_001359380.1|	85	103	1e-18	Drosophila pseudoobscura GA15184-PA (Dpse\GA15184) mRNA, partial cds	gi|156550777|ref|XP_001605974.1|	77	93.2	3e-17	PREDICTED: similar to ubiquitin-conjugating enzyme rad6 [Nasonia vitripennis]	P25153|UBCD6_DROME	77	93.2	2e-18	Ubiquitin-conjugating enzyme E2-17 kDa (EC 6.3.2.19) (Ubiquitin-protein ligase) (Ubiquitin carrier protein) - Drosophila melanogaster (Fruit fly)	dme:CG2013-PA	77	93.2	8e-18	Dmel_CG2013; CG2013 gene product from transcript CG2013-RA [EC:6.3.2.19]		SPAC18B11.07c	Spo	O	COG5078	Ubiquitin-protein ligase	CELLULAR PROCESSES AND SIGNALING	Posttranslational modification, protein turnover, chaperones	O	Ubiquitin configurating enzyme (Ubiquitin-protein ligase)	|a1_5_G03.ab1|
a1_5_G05.ab1	HO000571	915	149	412	264	43.5606	1																															|a1_5_G05.ab1|
a1_5_H03.ab1	HO000572	1572	1282	2	1281	51.9906	1						gi|24580684|ref|NP_608540.1|	21	63.5	4e-08	CG2839 CG2839-PA [Drosophila melanogaster] CG2839-PA [Drosophila melanogaster]						dme:CG2839-PA	21	63.5	1e-08	CG2839; CG2839 gene product from transcript CG2839-RA											|a1_5_H03.ab1|
a1_5_H09.ab1	HO000573	751	650	312	339	44.5428	1	gi|157111870|ref|XM_001664278.1|	91	61.9	4e-06	Aedes aegypti transcription initiation factor (AaeL_AAEL005975) mRNA, complete cds	gi|125976992|ref|XP_001352529.1|	37	108	4e-22	GA18885-PA [Drosophila pseudoobscura] GA18885-PA [Drosophila pseudoobscura]	P47825|TAF4_DROME	57	94.7	3e-19	Transcription initiation factor TFIID subunit 4 (Transcription initiation factor TFIID 110 kDa subunit) (p110) (TAFII-110) (110 kDa TBP-associated factor) - Drosophila melanogaster (Fruit fly)	dme:CG5444-PC	57	94.7	2e-18	CG5444; CG5444 gene product from transcript CG5444-RC CG5444 gene product from transcript CG5444-RD [KO:K03129]										Transcription initiaton factor TFIID	|a1_5_H09.ab1|
a1_5_H12.ab1	HO000574	142					1																															|a1_5_H12.ab1|
a1_6_A01.ab1	HO000575	239					1																															|a1_6_A01.ab1|
a1_6_A02.ab1	HO000576	703	56	274	219	41.5525	1						gi|24266649|gb|AAN52277.1|AF468866_1	55	62.4	2e-12	Pro2 [Glossina morsitans morsitans]						dme:CG31893-PA	42	61.6	3e-10	CG31893; CG31893 gene product from transcript CG31893-RA											|a1_6_A02.ab1|
a1_6_A03.ab1	HO000577	1041	971	861	111	29.7297	1																															|a1_6_A03.ab1|
a1_6_A04.ab1	HO000578	665	163	663	501	43.513	1	gi|24647372|ref|NM_142271.2|	90	75.8	2e-10	Drosophila melanogaster CG6126 CG6126-RA (CG6126), mRNA	gi|21355657|ref|NP_650528.1|	76	333	4e-90	CG6126 CG6126-PA [Drosophila melanogaster] GH09241p [Drosophila melanogaster] CG6126-PA [Drosophila melanogaster]	Q9VCA2|ORCT_DROME	40	121	2e-27	Organic cation transporter protein - Drosophila melanogaster (Fruit fly)	dme:CG6126-PA	76	333	1e-90	Dmel_CG6126; CG6126 gene product from transcript CG6126-RA										Organic cation transporter protein	|a1_6_A04.ab1|
a1_6_A09.ab1	HO000579	281					1																															|a1_6_A09.ab1|
a1_6_B01.ab1	HO000580	443	63	305	243	44.4444	1	gi|113194556|gb|AE013599.4|	91	83.8	6e-13	Drosophila melanogaster chromosome 2R, complete sequence	gi|24659379|ref|NP_726318.1|	81	145	8e-34	CG30415 CG30415-PA, isoform A [Drosophila melanogaster] CG30415 CG30415-PB, isoform B [Drosophila melanogaster] CG30415-PA, isoform A [Drosophila melanogaster] CG30415-PB, isoform B [Drosophila melanogaster]						dme:CG30415-PA	81	145	2e-34	CG30415; CG30415 gene product from transcript CG30415-RA CG30415 gene product from transcript CG30415-RB											|a1_6_B01.ab1|
a1_6_B010.ab1	HO000581	252	102	1	102	38.2353	1																															|a1_6_B010.ab1|
a1_6_B02.ab1	HO000582	242					1	gi|158263661|gb|EU179518.1|	96	359	3e-96	Haematobia irritans 18S ribosomal RNA gene and internal transcribed spacer 1, partial sequence																									H. irritans 18s rRNA and ITS1	|a1_6_B02.ab1|
a1_6_B03.ab1	HO000583	958	378	773	396	53.0303	1																															|a1_6_B03.ab1|
a1_6_B06.ab1	HO000584	1050					1											Q06666|T2_MOUSE	32	52	4e-06	Octapeptide-repeat protein T2 - Mus musculus (Mouse)	dre:563943	26	53.1	9e-06	LOC563943; similar to erythrocyte membrane-associated giant protein antigen 332											|a1_6_B06.ab1|
a1_6_B09.ab1	HO000585	927	811	668	144	38.8889	1	gi|66796422|gb|DQ029097.1|	93	119	2e-23	Haematobia irritans irritans mitochondrion, complete genome																									H. irritans mitocondrial	|a1_6_B09.ab1|
a1_6_B11.ab1	HO000586	1119	800	949	150	17.3333	1																															|a1_6_B11.ab1|
a1_6_C01.ab1	HO000587	902	246	587	342	45.0292	1	gi|125778287|ref|XM_001359865.1|	82	280	1e-71	Drosophila pseudoobscura GA18511-PA (Dpse\GA18511) mRNA, partial cds	gi|433475|emb|CAA53801.1|	56	162	4e-38	protein 34-specific exons [Drosophila melanogaster]	P49455|TPM4_DROME	56	162	2e-39	Tropomyosin-1, isoforms 33/34 (Tropomyosin II) - Drosophila melanogaster (Fruit fly)	dme:CG4898-PF	56	162	1e-38	Dmel_CG4898; CG4898 gene product from transcript CG4898-RF										Tropomyosin	|a1_6_C01.ab1|
a1_6_C010.ab1	HO000588	109					1																															|a1_6_C010.ab1|
a1_6_C06.ab1	HO000589	587	201	449	249	44.1767	1	gi|126002479|ref|XM_001352322.1|	82	81.8	3e-12	Drosophila pseudoobscura GA16771-PA (Dpse\GA16771) mRNA, partial cds	gi|126002480|ref|XP_001352358.1|	77	140	5e-32	GA16771-PA [Drosophila pseudoobscura] GA16771-PA [Drosophila pseudoobscura]	Q62425|NDUA4_MOUSE	47	72.4	1e-12	NADH dehydrogenase [ubiquinone] 1 alpha subcomplex subunit 4 (EC 1.6.5.3) (EC 1.6.99.3) (NADH-ubiquinone oxidoreductase MLRQ subunit) (Complex I-MLRQ) (CI-MLRQ) - Mus musculus (Mouse)	dme:CG32230-PA	74	138	6e-32	CG32230; CG32230 gene product from transcript CG32230-RA CG32230 gene product from transcript CG32230-RB										NADH dehydrogenase (Ubiquinone)	|a1_6_C06.ab1|
a1_6_C08.ab1	HO000590	236					1																															|a1_6_C08.ab1|
a1_6_C11.ab1	HO000591	462	130	14	117	58.9744	1																															|a1_6_C11.ab1|
a1_6_C12.ab1	HO000592	205	79	186	108	42.5926	1																															|a1_6_C12.ab1|
a1_6_D010.ab1	HO000593	227					1																															|a1_6_D010.ab1|
a1_6_D08.ab1	HO000594	462	64	357	294	46.2585	1						gi|24650387|ref|NP_651500.1|	56	92	1e-17	CG14245-PA, isoform A [Drosophila melanogaster] CG14245-PA, isoform A [Drosophila melanogaster]						dme:CG3368-PA	56	92	3e-18	Dmel_CG3368; CG3368 gene product from transcript CG3368-RA											|a1_6_D08.ab1|
a1_6_E01.ab1	HO000595	354	296	3	294	46.5986	1	gi|125985158|ref|XM_001356307.1|	86	133	5e-28	Drosophila pseudoobscura GA19229-PA (Dpse\GA19229) mRNA, partial cds	gi|125985159|ref|XP_001356343.1|	59	92.4	8e-18	GA19229-PA [Drosophila pseudoobscura] GA19229-PA [Drosophila pseudoobscura]	P31009|RS2_DROME	57	90.5	2e-18	40S ribosomal protein S2 (Protein strings of pearls) - Drosophila melanogaster (Fruit fly)	dme:CG5920-PA	57	90.5	8e-18	CG5920; CG5920 gene product from transcript CG5920-RA [KO:K02981]										40s S2	|a1_6_E01.ab1|
a1_6_E010.ab1	HO000596	818	132	806	675	38.8148	1	gi|308945|gb|L19897.1|MDONADPHR	81	174	4e-40	Musca domestica NADPH-cytochrome P450 reductase mRNA, complete cds	gi|585549|sp|Q07994|NCPR_MUSDO	80	286	1e-75	NADPH--cytochrome P450 reductase (CPR) (P450R) NADPH cytochrome P450 reductase	Q07994|NCPR_MUSDO	80	286	7e-77	NADPH--cytochrome P450 reductase (EC 1.6.2.4) (CPR) (P450R) - Musca domestica (House fly)	dme:CG11567-PA	83	274	1e-72	CG11567; CG11567 gene product from transcript CG11567-RA [EC:1.6.2.4] [KO:K00327]		SPBC365.17	Spo	P	COG0369	Sulfite reductase, alpha subunit (flavoprotein)	METABOLISM	Inorganic ion transport and metabolism	P	NADPH-cytochrome P450 reductase	|a1_6_E010.ab1|
a1_6_E02.ab1	HO000597	809	358	501	144	34.7222	1																															|a1_6_E02.ab1|
a1_6_E03.ab1	HO000598	974	769	437	333	42.9429	1						gi|125810654|ref|XP_001361563.1|	37	69.3	4e-10	GA14937-PA [Drosophila pseudoobscura] GA14937-PA [Drosophila pseudoobscura]	P42276|TRYDG_DROME	38	67.8	6e-11	Trypsin delta/gamma precursor (EC 3.4.21.4) - Drosophila melanogaster (Fruit fly)	dme:CG12351-PA	38	67.8	3e-10	CG12351; CG12351 gene product from transcript CG12351-RA [EC:3.4.21.4] [KO:K01312]										Trypsin	|a1_6_E03.ab1|
a1_6_E04.ab1	HO000599	653	307	197	111	24.3243	1																															|a1_6_E04.ab1|
a1_6_E05.ab1	HO000600	250	80	205	126	38.0952	1						gi|2735949|gb|AAB94027.1|	68	72	1e-11	reverse transcriptase [Drosophila mercatorum mercatorum]	P16425|Y2R2_DROME	65	67.4	1e-11	Putative 115 kDa protein in type-1 retrotransposable element R1DM (Putative 115 kDa protein in type I retrotransposable element R1DM) (ORF 2) - Drosophila melanogaster (Fruit fly)															Retrotransposable element	|a1_6_E05.ab1|
a1_6_E08.ab1	HO000601	877	721	419	303	23.7624	1																															|a1_6_E08.ab1|
a1_6_E09.ab1	HO000602	822	50	355	306	56.8627	1						gi|24496454|gb|AAN60085.1|	34	52.8	1e-07	phosphotrypsin [Glossina fuscipes fuscipes]																					|a1_6_E09.ab1|
a1_6_E11.ab1	HO000603	1072	1048	938	111	24.3243	1																															|a1_6_E11.ab1|
a1_6_F03.ab1	HO000604	443	370	113	258	43.7984	1						gi|24581914|ref|NP_536787.1|	70	117	2e-25	cyclope CG14028-PA [Drosophila melanogaster] cytochrome c oxidase subunit VIc [Drosophila melanogaster] CG14028-PA [Drosophila melanogaster]	P09669|COX6C_HUMAN	43	57.8	1e-08	Cytochrome c oxidase polypeptide VIc precursor (EC 1.9.3.1) - Homo sapiens (Human)	dme:CG14028-PA	70	117	5e-26	CG14028; CG14028 gene product from transcript CG14028-RA [EC:1.9.3.1] [KO:K02268]										Cytochrome C oxidase	|a1_6_F03.ab1|
a1_6_F04.ab1	HO000605	833	169	306	138	47.8261	1																															|a1_6_F04.ab1|
a1_6_F05.ab1	HO000606	801	44	547	504	47.0238	1						gi|161076349|ref|NP_001097200.1|	29	76.3	2e-12	1.28 [Drosophila melanogaster] CG9397-PI, isoform I [Drosophila melanogaster]						dme:CG9403-PA	29	76.3	6e-13	CG9403; CG9403 gene product from transcript CG9403-RA CG9403 gene product from transcript CG9403-RC											|a1_6_F05.ab1|
a1_6_F08.ab1	HO000607	809	219	704	486	39.9177	1						gi|21356679|ref|NP_649184.1|	72	232	2e-59	CG6981 CG6981-PA, isoform A [Drosophila melanogaster] CG6981 CG6981-PB, isoform B [Drosophila melanogaster] CG6981-PA, isoform A [Drosophila melanogaster] CG6981-PB, isoform B [Drosophila melanogaster] LP03829p [Drosophila melanogaster] CG6981 [Drosophila melanogaster] CG6981 [Drosophila melanogaster] CG6981 [Drosophila melanogaster] CG6981 [Drosophila melanogaster] CG6981 [Drosophila melanogaste…						dme:CG6981-PA	72	232	7e-60	CG6981; CG6981 gene product from transcript CG6981-RA CG6981 gene product from transcript CG6981-RB											|a1_6_F08.ab1|
a1_6_F09.ab1	HO000608	829	303	542	240	38.3333	1						gi|125980599|ref|XP_001354323.1|	57	129	3e-34	GA10809-PA [Drosophila pseudoobscura] GA10809-PA [Drosophila pseudoobscura]						dme:CG1517-PB	52	115	1e-30	Dmel_CG1517; CG1517 gene product from transcript CG1517-RB											|a1_6_F09.ab1|
a1_6_F11.ab1	HO000609	761	130	648	519	35.4528	1						gi|125978225|ref|XP_001353145.1|	56	163	1e-38	GA20555-PA [Drosophila pseudoobscura] GA20555-PA [Drosophila pseudoobscura]	Q8TB96|TIP_HUMAN	34	76.6	9e-14	T-cell immunomodulatory protein precursor (Protein TIP) (Integrin alpha FG-GAP repeat-containing protein 1) - Homo sapiens (Human)	dme:CG7739-PA	56	158	1e-37	CG7739; CG7739 gene product from transcript CG7739-RA										T-cell immunomodulatory protein (TIP)	|a1_6_F11.ab1|
a1_6_F12.ab1	HO000610	772	437	658	222	40.991	1	gi|156555852|ref|XM_001602950.1|	81	115	3e-22	PREDICTED: Nasonia vitripennis hypothetical protein LOC100119180 (LOC100119180), mRNA	gi|24584107|ref|NP_524836.2|	84	348	1e-107	beta'-coatomer protein CG6699-PA [Drosophila melanogaster] Coatomer subunit beta' (Beta'-coat protein) (Beta'-COP) CG6699-PA [Drosophila melanogaster] GH18655p [Drosophila melanogaster]	O62621|COPB2_DROME	84	348	1e-109	Coatomer subunit beta' (Beta'-coat protein) (Beta'-COP) - Drosophila melanogaster (Fruit fly)	dme:CG6699-PA	84	348	1e-108	CG6699; CG6699 gene product from transcript CG6699-RA		SPBC244.03	Spo	R	COG2319	FOG: WD40 repeat	POORLY CHARACTERIZED	General function prediction only	R	Beta-coatomer protein	|a1_6_F12.ab1|
a1_6_G01.ab1	HO000611	218					1																															|a1_6_G01.ab1|
a1_6_G03.ab1	HO000612	607	207	575	369	42.8184	1	gi|113193577|gb|AE014298.4|	85	75.8	2e-10	Drosophila melanogaster chromosome X, complete sequence	gi|125773367|ref|XP_001357942.1|	46	132	5e-36	GA10933-PA [Drosophila pseudoobscura] GA10933-PA [Drosophila pseudoobscura]						dme:CG7589-PA	36	126	2e-28	CG7589; CG7589 gene product from transcript CG7589-RA											|a1_6_G03.ab1|
a1_6_G04.ab1	HO000613	1043	619	377	243	29.2181	1						gi|157128593|ref|XP_001655145.1|	49	95.9	4e-18	proteasome subunit beta type [Aedes aegypti] proteasome subunit beta type [Aedes aegypti]	Q5E9K0|PSB2_BOVIN	44	79.3	2e-14	Proteasome subunit beta type 2 (EC 3.4.25.1) - Bos taurus (Bovine)	dme:CG17331-PA	46	95.9	1e-18	CG17331; CG17331 gene product from transcript CG17331-RA [EC:3.4.25.1] [KO:K02734]										Proteasome subunit beta	|a1_6_G04.ab1|
a1_6_G05.ab1	HO000614	916	143	664	522	15.1341	1																															|a1_6_G05.ab1|
a1_6_G06.ab1	HO000615	778	29	481	453	45.6954	1																dme:CG11009-PA	49	52.8	7e-06	CG11009; CG11009 gene product from transcript CG11009-RA											|a1_6_G06.ab1|
a1_6_G09.ab1	HO000616	910	420	707	288	47.2222	1																															|a1_6_G09.ab1|
a1_6_H04.ab1	HO000617	777	46	390	345	44.9275	1																															|a1_6_H04.ab1|
a1_6_H07.ab1	HO000618	576	473	279	195	49.2308	1																															|a1_6_H07.ab1|
a1_7_A04.ab1	HO000619	815	153	668	516	41.6667	1						gi|125985559|ref|XP_001356543.1|	74	269	3e-72	GA14463-PA [Drosophila pseudoobscura] GA14463-PA [Drosophila pseudoobscura]	Q9VQE5|PSB2_DROME	56	213	7e-55	Probable proteasome subunit beta type 2 (EC 3.4.25.1) - Drosophila melanogaster (Fruit fly)	dme:CG17331-PA	73	263	1e-72	CG17331; CG17331 gene product from transcript CG17331-RA [EC:3.4.25.1] [KO:K02734]		SPAC31A2.04c	Spo	O	COG0638	20S proteasome, alpha and beta subunits	CELLULAR PROCESSES AND SIGNALING	Posttranslational modification, protein turnover, chaperones	O	Proteasome subunit beta	|a1_7_A04.ab1|
a1_7_A07.ab1	HO000620	749					1											Q24740|CDC37_DROVI	60	51.2	4e-06	Hsp90 co-chaperone Cdc37 (Hsp90 chaperone protein kinase-targeting subunit) - Drosophila virilis (Fruit fly)																|a1_7_A07.ab1|
a1_7_A09.ab1	HO000621	807	180	806	627	41.7863	1						gi|125986239|ref|XP_001356883.1|	30	94.4	7e-18	GA10468-PA [Drosophila pseudoobscura] GA10468-PA [Drosophila pseudoobscura]						dme:CG10650-PA	27	89.7	6e-17	CG10650; CG10650 gene product from transcript CG10650-RA											|a1_7_A09.ab1|
a1_7_A10.ab1	HO000622	792	147	13	135	41.4815	1																															|a1_7_A10.ab1|
a1_7_B01.ab1	HO000623	194					1																															|a1_7_B01.ab1|
a1_7_B04.ab1	HO000624	200	9	164	156	41.6667	1	gi|16566733|gb|AF429981.1|	94	87.7	2e-14	Spodoptera frugiperda ribosomal protein S16 mRNA, complete cds																									40s ribosomal S16	|a1_7_B04.ab1|
a1_7_B05.ab1	HO000625	136					1																															|a1_7_B05.ab1|
a1_7_B08.ab1	HO000626	738	98	307	210	43.3333	1	gi|156731|gb|M63792.1|DRO6DHR	84	186	9e-44	D.melanogaster homolog of RAD6 (DHR6) mRNA, complete cds	gi|24644103|ref|NP_524230.2|	88	133	3e-56	Ubiquitin conjugating enzyme CG2013-PA [Drosophila melanogaster] GA15184-PA [Drosophila pseudoobscura] Ubiquitin-conjugating enzyme E2-17 kDa (Ubiquitin-protein ligase) (Ubiquitin carrier protein) CG2013-PA [Drosophila melanogaster] RE56673p [Drosophila melanogaster] GA15184-PA [Drosophila pseudoobscura]	P25153|UBCD6_DROME	88	133	2e-57	Ubiquitin-conjugating enzyme E2-17 kDa (EC 6.3.2.19) (Ubiquitin-protein ligase) (Ubiquitin carrier protein) - Drosophila melanogaster (Fruit fly)	dme:CG2013-PA	88	133	9e-57	Dmel_CG2013; CG2013 gene product from transcript CG2013-RA [EC:6.3.2.19]		SPAC18B11.07c	Spo	O	COG5078	Ubiquitin-protein ligase	CELLULAR PROCESSES AND SIGNALING	Posttranslational modification, protein turnover, chaperones	O	Ubiquitin protein ligase	|a1_7_B08.ab1|
a1_7_C01.ab1	HO000627	608	164	562	399	37.3434	1						gi|45550609|ref|NP_648641.2|	75	281	1e-74	CG10222 CG10222-PA [Drosophila melanogaster] CG10222-PA [Drosophila melanogaster] GH25024p [Drosophila melanogaster]	Q9H9Y4|ATPBB_HUMAN	45	151	2e-36	ATP-binding domain 1 family member B - Homo sapiens (Human)	dme:CG10222-PA	75	281	4e-75	CG10222; CG10222 gene product from transcript CG10222-RA		SPAC144.07c	Spo	R	COG1100	GTPase SAR1 and related small G proteins	POORLY CHARACTERIZED	General function prediction only	R	GRPase	|a1_7_C01.ab1|
a1_7_C03.ab1	HO000628	865	776	207	570	56.4912	1																															|a1_7_C03.ab1|
a1_7_C04.ab1	HO000629	815	99	746	648	47.5309	1	gi|113194556|gb|AE013599.4|	83	139	2e-29	Drosophila melanogaster chromosome 2R, complete sequence	gi|28317131|gb|AAD46929.2|AF172636_1	60	230	9e-59	LD24492p [Drosophila melanogaster]	O96827|EF1B_DROME	60	228	2e-59	Probable elongation factor 1-beta (EF-1-beta) - Drosophila melanogaster (Fruit fly)	dme:CG6341-PA	60	230	3e-59	CG6341; CG6341 gene product from transcript CG6341-RA [KO:K03232]		SPCC1450.04	Spo	J	COG2092	Translation elongation factor EF-1beta	INFORMATION STORAGE AND PROCESSING	Translation, ribosomal structure and biogenesis	J	eEF-1beta	|a1_7_C04.ab1|
a1_7_C07.ab1	HO000630	107					1																															|a1_7_C07.ab1|
a1_7_C10.ab1	HO000631	181					1																															|a1_7_C10.ab1|
a1_7_D03.ab1	HO000632	1464	331	933	603	56.7164	1						gi|119570949|gb|EAW50564.1|	24	64.3	2e-08	hCG2042714 [Homo sapiens]	Q92954|PRG4_HUMAN	21	41.2	6e-06	Proteoglycan-4 precursor (Lubricin) (Megakaryocyte-stimulating factor) (Superficial zone proteoglycan) [Contains: Proteoglycan-4 C-terminal part] - Homo sapiens (Human)	dme:CG3047-PA	23	62	3e-08	CG3047; CG3047 gene product from transcript CG3047-RA											|a1_7_D03.ab1|
a1_7_D06.ab1	HO000633	1347	1256	3	1254	51.2759	1						gi|125803496|ref|XP_688523.2|	40	44.3	9e-08	PREDICTED: hypothetical protein [Danio rerio]	Q8H0U8|RH42_ARATH	31	40.4	2e-07	DEAD-box ATP-dependent RNA helicase 42 (EC 3.6.1.-) - Arabidopsis thaliana (Mouse-ear cress)	gga:418823	34	41.2	5e-08	RCJMB04_1e24, TDRD3; tudor domain containing 3											|a1_7_D06.ab1|
a1_7_D07.ab1	HO000634	960	334	35	300	43.3333	1						gi|1263901|emb|CAA65732.1|	44	103	2e-20	yolk protein 3 [Musca domestica]	P02843|VIT1_DROME	36	85.5	3e-16	Vitellogenin-1 precursor (Vitellogenin I) (Yolk protein 1) - Drosophila melanogaster (Fruit fly)	dme:CG11207-PA	33	85.5	1e-15	CG11207; CG11207 gene product from transcript CG11207-RA										Vitellogenin 1	|a1_7_D07.ab1|
a1_7_D09.ab1	HO000635	1003	935	354	582	11.6838	1																															|a1_7_D09.ab1|
a1_7_D10.ab1	HO000636	398	99	398	300	39.3333	1	gi|110750957|ref|XR_014867.1|	85	93.7	5e-16	PREDICTED: Apis mellifera similar to Cdc37 CG12019-PA (LOC724675), mRNA	gi|28557557|gb|AAO45184.1|	69	114	2e-24	SD25413p [Drosophila melanogaster]	Q24276|CDC37_DROME	69	114	8e-26	Hsp90 co-chaperone Cdc37 (Hsp90 chaperone protein kinase-targeting subunit) (Protein enhancer of sevenless 3B) - Drosophila melanogaster (Fruit fly)	dme:CG12019-PA	69	114	4e-25	CG12019; CG12019 gene product from transcript CG12019-RA										HSP90 co-chiaperone Cdc37	|a1_7_D10.ab1|
a1_7_D11.ab1	HO000637	429	151	429	279	41.5771	1	gi|110761307|ref|XR_014982.1|	84	61.9	2e-06	PREDICTED: Apis mellifera similar to Spt6 CG12225-PA (LOC410274), mRNA	gi|91088987|ref|XP_967189.1|	68	52.8	7e-06	PREDICTED: similar to CG12225-PA [Tribolium castaneum]																					|a1_7_D11.ab1|
a1_7_D12.ab1	HO000638	137					1																															|a1_7_D12.ab1|
a1_7_E02.ab1	HO000639	254	120	1	120	45	1																															|a1_7_E02.ab1|
a1_7_E07.ab1	HO000640	1224	727	2	726	41.4601	1						gi|149258814|ref|XP_001476652.1|	28	83.2	3e-14	PREDICTED: hypothetical protein [Mus musculus]	Q8H0U8|RH42_ARATH	25	63.5	2e-09	DEAD-box ATP-dependent RNA helicase 42 (EC 3.6.1.-) - Arabidopsis thaliana (Mouse-ear cress)	dme:CG2839-PA	24	80.1	8e-14	CG2839; CG2839 gene product from transcript CG2839-RA											|a1_7_E07.ab1|
a1_7_E11.ab1	HO000641	942	701	528	174	63.7931	1																															|a1_7_E11.ab1|
a1_7_F03.ab1	HO000642	837	435	229	207	49.7585	1	gi|296513|emb|Z22560.1|HISERPROA	84	161	6e-36	H.irritans serine protease mRNA	gi|296514|emb|CAA80282.1|	64	82.8	7e-17	serine protease [Haematobia irritans]																				H. irritans serine protease	|a1_7_F03.ab1|
a1_7_F04.ab1	HO000643	509	214	507	294	31.6327	1																															|a1_7_F04.ab1|
a1_7_F08.ab1	HO000644	820	229	783	555	40.7207	1	gi|156547515|ref|XM_001605341.1|	84	137	8e-29	PREDICTED: Nasonia vitripennis similar to 40-kDa V-ATPase subunit (LOC100117789), mRNA	gi|18543319|ref|NP_570080.1|	82	315	2e-84	VhaAC39 CG2934-PA [Drosophila melanogaster] Vacuolar ATP synthase subunit d 1 (V-ATPase subunit d 1) (Vacuolar proton pump subunit d 1) (V-ATPase 39 kDa subunit) CG2934-PA [Drosophila melanogaster] LD24653p [Drosophila melanogaster]	Q9W4P5|VA0D1_DROME	82	315	1e-85	Vacuolar ATP synthase subunit d 1 (EC 3.6.3.14) (V-ATPase d subunit 1) (Vacuolar proton pump subunit d 1) (V-ATPase 39 kDa subunit 1) - Drosophila melanogaster (Fruit fly)	dme:CG7024-PA	82	315	5e-85	CG7024; CG7024 gene product from transcript CG7024-RA [EC:1.2.4.1] [KO:K00161]		YLR447c	Sce	C	COG1527	Archaeal/vacuolar-type H+-ATPase subunit C	METABOLISM	Energy production and conversion	C	vATPase subunit 7 d	|a1_7_F08.ab1|
a1_7_F12.ab1	HO000645	747	234	584	351	44.1595	1						gi|24649047|ref|NP_651061.1|	93	61.6	4e-10	CG5315 CG5315-PA, isoform A [Drosophila melanogaster] CG5315 CG5315-PC, isoform C [Drosophila melanogaster] ADIPOR-like receptor CG5315 CG5315-PA, isoform A [Drosophila melanogaster] CG5315-PC, isoform C [Drosophila melanogaster] LD23846p [Drosophila melanogaster]	Q9VCY8|ADRL_DROME	93	61.6	3e-11	ADIPOR-like receptor CG5315 - Drosophila melanogaster (Fruit fly)	dme:CG5315-PA	93	61.6	1e-10	Dmel_CG5315; CG5315 gene product from transcript CG5315-RA CG5315 gene product from transcript CG5315-RC										AdipoR-line receptor	|a1_7_F12.ab1|
a1_7_G04.ab1	HO001159	688	453	64	390	34.6154	1																															|a1_7_G04.ab1|
a1_7_G06.ab1	HO000646	157					1																															|a1_7_G06.ab1|
a1_7_G10.ab1	HO000647	768	106	624	519	46.0501	1	gi|125977643|ref|XM_001352819.1|	90	69.9	2e-08	Drosophila pseudoobscura GA11331-PA (Dpse\GA11331) mRNA, partial cds	gi|24656802|ref|NP_523900.1|	45	145	9e-40	Spectrin beta-heavy chain [Drosophila melanogaster] CG12008-PA, isoform A [Drosophila melanogaster]						dme:CG12008-PA	45	145	3e-40	CG12008; CG12008 gene product from transcript CG12008-RA										Spectin beta-heavy chain	|a1_7_G10.ab1|
a1_7_G12.ab1	HO000648	787	162	392	231	35.0649	1	gi|125978872|ref|XM_001353433.1|	82	109	2e-20	Drosophila pseudoobscura GA16804-PA (Dpse\GA16804) mRNA, partial cds	gi|24656574|ref|NP_728830.1|	93	126	2e-27	CG32276 CG32276-PA, isoform A [Drosophila melanogaster] CG32276 CG32276-PB, isoform B [Drosophila melanogaster] RE27904p [Drosophila melanogaster] CG32276-PA, isoform A [Drosophila melanogaster] CG32276-PB, isoform B [Drosophila melanogaster]	Q6TAW2|RMP42_MOUSE	70	92.4	2e-18	Putative ribosome-associated membrane protein RAMP4-2 - Mus musculus (Mouse)	dme:CG32276-PA	93	126	5e-28	CG32276; CG32276 gene product from transcript CG32276-RA CG32276 gene product from transcript CG32276-RB										Ribosome-associated membrane protein RAMP4-2	|a1_7_G12.ab1|
a1_7_H01.ab1	HO000649	801	308	631	324	42.5926	1						gi|125811658|ref|XP_001361968.1|	51	116	2e-24	GA12378-PA [Drosophila pseudoobscura] GA12378-PA [Drosophila pseudoobscura]	Q5RF07|CD034_PONPY	44	82.4	2e-15	Uncharacterized protein C4orf34 homolog - Pongo pygmaeus (Orangutan)	dme:CG13585-PA	49	112	1e-23	CG13585; CG13585 gene product from transcript CG13585-RA CG13585 gene product from transcript CG13585-RB											|a1_7_H01.ab1|
a1_7_H03.ab1	HO000650	289					1																															|a1_7_H03.ab1|
a1_7_H04.ab1	HO000651	332	299	168	132	30.303	1																															|a1_7_H04.ab1|
a1_7_H09.ab1	HO000652	1186	490	209	282	47.1631	1																															|a1_7_H09.ab1|
a1_8_A02.ab1	HO000653	740	328	519	192	36.9792	1																															|a1_8_A02.ab1|
a1_8_A10.ab1	HO000654	842	548	369	180	42.7778	1						gi|125776697|ref|XP_001359361.1|	61	94.7	2e-23	GA15239-PA [Drosophila pseudoobscura] GA15239-PA [Drosophila pseudoobscura]	P04646|RL35A_RAT	32	41.6	5e-06	60S ribosomal protein L35a - Rattus norvegicus (Rat)	dme:CG2099-PA	60	92	6e-23	CG2099; CG2099 gene product from transcript CG2099-RA [KO:K02917]										60s L35a	|a1_8_A10.ab1|
a1_8_B07.ab1	HO000655	784	508	296	213	48.8263	1						gi|28416333|gb|AAO42639.1|	43	56.2	1e-09	RH49324p [Drosophila melanogaster]						dme:CG11015-PA	42	54.7	1e-09	CG11015; CG11015 gene product from transcript CG11015-RA [EC:1.9.3.1] [KO:K02265]											|a1_8_B07.ab1|
a1_8_B08.ab1	HO000656	365					1																															|a1_8_B08.ab1|
a1_8_B11.ab1	HO000657	1469	622	326	297	41.0774	1																															|a1_8_B11.ab1|
a1_8_C08.ab1	HO000658	659	40	414	375	46.4	1	gi|125773830|ref|XM_001358137.1|	88	224	4e-55	Drosophila pseudoobscura GA20479-PA (Dpse\GA20479) mRNA, partial cds	gi|38048087|gb|AAR09946.1|	88	220	6e-56	similar to Drosophila melanogaster ATPsyn-gamma [Drosophila yakuba]	O01666|ATPG_DROME	88	220	4e-57	ATP synthase gamma chain, mitochondrial precursor (EC 3.6.3.14) - Drosophila melanogaster (Fruit fly)	dme:CG2171-PB	88	220	2e-56	Dmel_CG2171; CG2171 gene product from transcript CG2171-RB CG2171 gene product from transcript CG2171-RC [EC:5.3.1.1] [KO:K01803]		YBR039w	Sce	C	COG0224	F0F1-type ATP synthase, gamma subunit	METABOLISM	Energy production and conversion	C	ATP synthase-gammachain	|a1_8_C08.ab1|
a1_8_C09.ab1	HO000659	1138	513	749	237	40.9283	1						gi|66800199|ref|XP_629025.1|	22	55.5	7e-06	hypothetical protein DDBDRAFT_0192024 [Dictyostelium discoideum AX4] hypothetical protein DDBDRAFT_0192024 [Dictyostelium discoideum AX4]						ddi:DDB0192024	22	55.5	2e-06	hypothetical protein											|a1_8_C09.ab1|
a1_8_C11.ab1	HO000660	623	73	519	447	48.0984	1	gi|125986420|ref|XM_001356938.1|	91	274	4e-70	Drosophila pseudoobscura GA13733-PA (Dpse\GA13733) mRNA, partial cds	gi|17136880|ref|NP_476963.1|	79	240	5e-62	Ribosomal protein L27A CG15442-PA [Drosophila melanogaster] 60S ribosomal protein L27a RpL27a ribosomal protein RpL27a [Drosophila melanogaster] RE17991p [Drosophila melanogaster] CG15442-PA [Drosophila melanogaster]	P41092|RL27A_DROME	79	240	3e-63	60S ribosomal protein L27a - Drosophila melanogaster (Fruit fly)	dme:CG15442-PA	79	240	2e-62	CG15442; CG15442 gene product from transcript CG15442-RA [KO:K02900]		YGL103w	Sce	J	COG0200	Ribosomal protein L15	INFORMATION STORAGE AND PROCESSING	Translation, ribosomal structure and biogenesis	J	60s L27a	|a1_8_C11.ab1|
a1_8_D03.ab1	HO000661	247					1																															|a1_8_D03.ab1|
a1_8_D04.ab1	HO000662	767	486	259	228	17.5439	1																															|a1_8_D04.ab1|
a1_8_D05.ab1	HO000663	1236					1																															|a1_8_D05.ab1|
a1_8_D08.ab1	HO000664	704					1																															|a1_8_D08.ab1|
a1_8_D12.ab1	HO000665	499	226	110	117	24.7863	1																															|a1_8_D12.ab1|
a1_8_E02.ab1	HO000666	1287	730	461	270	53.3333	1																															|a1_8_E02.ab1|
a1_8_E05.ab1	HO000667	1383	618	262	357	47.8992	1						gi|123439757|ref|XP_001310646.1|	21	92	8e-17	smooth muscle caldesmon, putative [Trichomonas vaginalis G3] smooth muscle caldesmon, putative [Trichomonas vaginalis G3]	Q07283|TRHY_HUMAN	18	62.4	4e-09	Trichohyalin - Homo sapiens (Human)	dme:CG2839-PA	20	85.5	2e-15	CG2839; CG2839 gene product from transcript CG2839-RA										Smooth muscle caldesmon	|a1_8_E05.ab1|
a1_8_E10.ab1	HO000668	833	778	593	186	33.871	1																															|a1_8_E10.ab1|
a1_8_E12.ab1	HO000669	757	497	757	261	35.6322	1						gi|125774795|ref|XP_001358649.1|	38	126	2e-27	GA21173-PA [Drosophila pseudoobscura] GA21173-PA [Drosophila pseudoobscura]	P08970|SUHW_DROME	39	116	1e-25	Protein suppressor of hairy wing - Drosophila melanogaster (Fruit fly)	dme:CG8573-PA	39	116	5e-25	Dmel_CG8573; CG8573 gene product from transcript CG8573-RA CG8573 gene product from transcript CG8573-RB										Protein supressor of hairy wing	|a1_8_E12.ab1|
a1_8_F05.ab1	HO000670	1622	1016	138	879	55.2901	1																															|a1_8_F05.ab1|
a1_8_F06.ab1	HO000671	870	783	463	321	44.8598	1																															|a1_8_F06.ab1|
a1_8_G02.ab1	HO000672	301	27	281	255	38.0392	1						gi|21357145|ref|NP_651524.1|	57	95.5	1e-18	CG6283 CG6283-PA [Drosophila melanogaster] CG6283-PA [Drosophila melanogaster] RE56633p [Drosophila melanogaster]						dme:CG5634-PA	57	95.5	3e-19	Dmel_CG5634; CG5634 gene product from transcript CG5634-RA											|a1_8_G02.ab1|
a1_8_G05.ab1	HO000673	258					1						gi|1717791|sp|P54629|TRYU_DROER	59	43.9	8e-08	Trypsin eta precursor Eta trypsin [Drosophila erecta]	P54629|TRYU_DROER	59	43.9	5e-09	Trypsin eta precursor (EC 3.4.21.4) - Drosophila erecta (Fruit fly)	dme:CG12386-PA	57	42	9e-08	CG12386; CG12386 gene product from transcript CG12386-RA [EC:3.4.21.4] [KO:K01312]											|a1_8_G05.ab1|
a1_8_G09.ab1	HO000674	223					1																															|a1_8_G09.ab1|
a1_8_H06.ab1	HO000675	802	107	403	297	40.7407	1	gi|91090221|ref|XM_963211.1|	80	101	5e-18	PREDICTED: Tribolium castaneum similar to Flightless-I protein (LOC656702), mRNA	gi|3004660|gb|AAC28407.1|	75	144	8e-46	flightless [Drosophila melanogaster] flightless I gene	Q24020|FLII_DROME	75	144	5e-47	Protein flightless-1 (Flightless-I) - Drosophila melanogaster (Fruit fly)	dps:DP0033	75	144	2e-46	wbpS; probable asparagine synthetase (WbpS) [EC:6.3.5.4] [KO:K01953]										Flightless 1 (Asparagine synthase)	|a1_8_H06.ab1|
a1_8_H12.ab1	HO000676	625					1																															|a1_8_H12.ab1|
a1_9_A02.ab1	HO000677	1729	1171	1419	249	43.7751	1																															|a1_9_A02.ab1|
a1_9_A05.ab1	HO000678	248					1																															|a1_9_A05.ab1|
a1_9_A08.ab1	HO000679	725	82	387	306	42.8105	1	gi|158290939|ref|XM_312465.4|	84	149	2e-32	AGAP002473-PA (AgaP_AGAP002473) mRNA, complete cds	gi|17136892|ref|NP_476969.1|	95	176	4e-56	F subunit [Drosophila melanogaster] Vacuolar ATP synthase subunit F (V-ATPase subunit F) (Vacuolar proton pump subunit F) (V-ATPase 14 kDa subunit) V-ATPase 14kD subunit peptide [Drosophila melanogaster] CG8210-PA [Drosophila melanogaster]	Q24583|VATF1_DROME	95	176	3e-57	Vacuolar ATP synthase subunit F (EC 3.6.3.14) (V-ATPase F subunit) (Vacuolar proton pump F subunit) (V-ATPase 14 kDa subunit) - Drosophila melanogaster (Fruit fly)	dme:CG8210-PA	95	176	1e-56	CG8210; CG8210 gene product from transcript CG8210-RA [EC:3.6.3.14] [KO:K02151]		SPBC3B9.18c	Spo	C	COG1436	Archaeal/vacuolar-type H+-ATPase subunit F	METABOLISM	Energy production and conversion	C	vATPase subunit F	|a1_9_A08.ab1|
a1_9_A11.ab1	HO001160	816	261	638	378	19.3122	1	gi|66796422|gb|DQ029097.1|	82	61.9	4e-06	Haematobia irritans irritans mitochondrion, complete genome	gi|67010003|ref|YP_245509.1|	48	65.9	3e-09	NADH dehydrogenase subunit 1 [Haematobia irritans irritans] NADH dehydrogenase subunit 1 [Haematobia irritans irritans]	P51937|NU1M_DROSU	48	59.7	1e-08	NADH-ubiquinone oxidoreductase chain 1 (EC 1.6.5.3) (NADH dehydrogenase subunit 1) - Drosophila subobscura (Fruit fly)															H. irritans mitocondrial	|a1_9_A11.ab1|
a1_9_B01.ab1	HO000680	711					1																															|a1_9_B01.ab1|
a1_9_B010.ab1	HO000681	755					1																															|a1_9_B010.ab1|
a1_9_B02.ab1	HO000682	1165	634	981	348	47.1264	1																															|a1_9_B02.ab1|
a1_9_B08.ab1	HO000683	1558	1132	317	816	44.8529	1																															|a1_9_B08.ab1|
a1_9_B09.ab1	HO000684	187	18	185	168	22.619	1																															|a1_9_B09.ab1|
a1_9_B11.ab1	HO000685	754	410	3	408	26.4706	1																															|a1_9_B11.ab1|
a1_9_C01.ab1	HO000686	660	353	658	306	39.5425	1																															|a1_9_C01.ab1|
a1_9_C02.ab1	HO000687	1604	541	1038	498	54.8193	1																															|a1_9_C02.ab1|
a1_9_C04.ab1	HO000688	1436	1023	766	258	61.2403	1						gi|125535176|gb|EAY81724.1|	18	48.1	3e-09	hypothetical protein OsI_035683 [Oryza sativa (indica cultivar-group)]	Q4FZU3|CCD55_RAT	21	47	2e-06	Coiled-coil domain-containing protein 55 - Rattus norvegicus (Rat)	aor:AO090005001359	29	43.1	2e-07	von Willebrand factor and related coagulation proteins											|a1_9_C04.ab1|
a1_9_C06.ab1	HO000689	1763	400	122	279	39.4265	1																															|a1_9_C06.ab1|
a1_9_C07.ab1	HO000690	557	28	363	336	41.9643	1	gi|4521166|dbj|AB011375.1|	84	192	1e-45	Sarcophaga peregrina mRNA for 26,29kDa proteinase, complete cds	gi|4521167|dbj|BAA76272.1|	92	210	3e-53	26,29kDa proteinase [Sarcophaga peregrina]	P13277|CYSP1_HOMAM	52	113	4e-25	Digestive cysteine proteinase 1 precursor (EC 3.4.22.-) - Homarus americanus (American lobster)	dme:CG8947-PA	89	205	3e-52	CG8947; CG8947 gene product from transcript CG8947-RA										Proteinase digestive cysteine proteinase 1	|a1_9_C07.ab1|
a1_9_C08.ab1	HO000691	1651	1418	3	1416	42.161	1																															|a1_9_C08.ab1|
a1_9_C09.ab1	HO000692	1019	643	774	132	42.4242	1																															|a1_9_C09.ab1|
a1_9_D02.ab1	HO000693	161					1																															|a1_9_D02.ab1|
a1_9_D06.ab1	HO000694	209					1																															|a1_9_D06.ab1|
a1_9_D11.ab1	HO000695	2009	70	432	363	44.9036	1																															|a1_9_D11.ab1|
a1_9_D12.ab1	HO000696	761	261	650	390	45.641	1	gi|125979104|ref|XM_001353549.1|	81	159	2e-35	Drosophila pseudoobscura GA10883-PA (Dpse\GA10883) mRNA, partial cds	gi|24663668|ref|NP_729871.1|	85	162	3e-89	Ribosomal protein S4 CG11276-PA, isoform A [Drosophila melanogaster] Ribosomal protein S4 CG11276-PB, isoform B [Drosophila melanogaster] 40S ribosomal protein S4 CG11276-PB, isoform B [Drosophila melanogaster] CG11276-PA, isoform A [Drosophila melanogaster] RE57333p [Drosophila melanogaster]	P41042|RS4_DROME	85	162	2e-90	40S ribosomal protein S4 - Drosophila melanogaster (Fruit fly)	dme:CG11276-PA	85	162	1e-89	CG11276; CG11276 gene product from transcript CG11276-RA CG11276 gene product from transcript CG11276-RB [KO:K02987]		YJR145c	Sce	J	COG1471	Ribosomal protein S4E	INFORMATION STORAGE AND PROCESSING	Translation, ribosomal structure and biogenesis	J	40s S4	|a1_9_D12.ab1|
a1_9_E010.ab1	HO000697	809	619	293	327	28.1346	1																															|a1_9_E010.ab1|
a1_9_E02.ab1	HO000698	1350	13	183	171	39.1813	1																															|a1_9_E02.ab1|
a1_9_E04.ab1	HO001161	102					1																															|a1_9_E04.ab1|
a1_9_E05.ab1	HO000699	1510	1221	1490	270	49.2593	1																															|a1_9_E05.ab1|
a1_9_E07.ab1	HO000700	832	85	735	651	45.3149	1	gi|153921329|dbj|AK283015.1|	91	91.7	5e-15	Gryllus bimaculatus mRNA, GBcontig29876	gi|53830708|gb|AAU95197.1|	86	332	2e-94	putative fructose 1,6-bisphosphate aldolase [Oncometopia nigricans]	P07764|ALF_DROME	85	324	1e-92	Fructose-bisphosphate aldolase (EC 4.1.2.13) - Drosophila melanogaster (Fruit fly)	dme:CG6134-PB	85	324	6e-92	Dmel_CG6134; CG6134 gene product from transcript CG6134-RB		XF0826	Xfa	G	COG3588	Fructose-1,6-bisphosphate aldolase	METABOLISM	Carbohydrate transport and metabolism	G	Fructose 1,6-bisphosphate adolase	|a1_9_E07.ab1|
a1_9_E08.ab1	HO000701	808	68	517	450	38.8889	1	gi|108742433|gb|DQ630895.1|	90	121	5e-24	Gryllus firmus putative accessory gland protein (AG-0383F-Gf) mRNA, partial cds	gi|125981859|ref|XP_001354933.1|	86	381	1e-104	GA20046-PA [Drosophila pseudoobscura] GA20046-PA [Drosophila pseudoobscura]	Q3ZBH0|TCPB_BOVIN	65	323	6e-88	T-complex protein 1 subunit beta (TCP-1-beta) (CCT-beta) - Bos taurus (Bovine)	dme:CG32697-PB	78	376	1e-103	CG32697; CG32697 gene product from transcript CG32697-RB		SPAC1D4.04	Spo	O	COG0459	Chaperonin GroEL (HSP60 family)	CELLULAR PROCESSES AND SIGNALING	Posttranslational modification, protein turnover, chaperones	O	Accesory gland protein	|a1_9_E08.ab1|
a1_9_F04.ab1	HO000702	1298	177	1	177	40.113	1																															|a1_9_F04.ab1|
a1_9_F07.ab1	HO000703	179					1																															|a1_9_F07.ab1|
a1_9_F08.ab1	HO000704	175					1																															|a1_9_F08.ab1|
a1_9_F12.ab1	HO000705	1274	252	1	252	31.746	1																															|a1_9_F12.ab1|
a1_9_G01.ab1	HO000706	540	448	98	351	33.6182	1																															|a1_9_G01.ab1|
a1_9_G02.ab1	HO001162	1339	867	637	231	41.9913	1																															|a1_9_G02.ab1|
a1_9_G03.ab1	HO001163	1638	1369	1241	129	34.8837	1																															|a1_9_G03.ab1|
a1_9_G04.ab1	HO000707	896	439	882	444	49.0991	1																															|a1_9_G04.ab1|
a1_9_G06.ab1	HO000708	1516	616	380	237	33.7553	1																															|a1_9_G06.ab1|
a1_9_G07.ab1	HO000709	765	62	634	573	41.0122	1	gi|110765357|ref|XM_395656.3|	92	67.9	6e-08	PREDICTED: Apis mellifera similar to esterase D/formylglutathione hydrolase (LOC412193), mRNA	gi|27374310|gb|AAO01059.1|	67	277	6e-82	CG4390-PA [Drosophila pseudoobscura]	Q9R0P3|ESTD_MOUSE	64	266	3e-76	S-formylglutathione hydrolase (EC 3.1.2.12) (FGH) (Esterase D) (Esterase 10) (Sid 478) - Mus musculus (Mouse)	dme:CG4390-PB	66	277	1e-81	CG4390; CG4390 gene product from transcript CG4390-RB [EC:3.1.1.-] [KO:K03929]		all2808	Nos	R	COG0627	Predicted esterase	POORLY CHARACTERIZED	General function prediction only	R	S-formylglutathione hydrolase	|a1_9_G07.ab1|
a1_9_G11.ab1	HO000710	1536	104	352	249	32.5301	1																															|a1_9_G11.ab1|
a1_9_G12.ab1	HO000711	240					1																															|a1_9_G12.ab1|
a1_9_H010.ab1	HO000712	1975	194	607	414	56.5217	1						gi|24580684|ref|NP_608540.1|	19	77	4e-12	CG2839 CG2839-PA [Drosophila melanogaster] CG2839-PA [Drosophila melanogaster]	P40631|MLH_TETTH	17	65.1	1e-09	Micronuclear linker histone polyprotein (MIC LH) [Contains: Micronuclear linker histone-alpha; Micronuclear linker histone-beta; Micronuclear linker histone-delta; Micronuclear linker histone-gamma] - Tetrahymena thermophila	dme:CG2839-PA	19	77	1e-12	CG2839; CG2839 gene product from transcript CG2839-RA											|a1_9_H010.ab1|
a1_9_H03.ab1	HO000713	719	465	719	255	53.3333	1																															|a1_9_H03.ab1|
a1_9_H04.ab1	HO000714	168					1																															|a1_9_H04.ab1|
a1_9_H12.ab1	HO000715	1517	1322	3	1320	49.9242	1						gi|24580684|ref|NP_608540.1|	25	53.9	1e-08	CG2839 CG2839-PA [Drosophila melanogaster] CG2839-PA [Drosophila melanogaster]						dme:CG2839-PA	25	53.9	3e-09	CG2839; CG2839 gene product from transcript CG2839-RA											|a1_9_H12.ab1|
a1_10_A01.ab1	HO000716	642	54	548	495	42.6263	1	gi|125807318|ref|XM_001360320.1|	80	190	5e-45	Drosophila pseudoobscura GA21371-PA (Dpse\GA21371) mRNA, partial cds	gi|143462442|sp|Q292D0|RS11_DROPS	88	271	3e-71	40S ribosomal protein S11	Q292D0|RS11_DROPS	88	271	2e-72	40S ribosomal protein S11 - Drosophila pseudoobscura (Fruit fly)	dme:CG8857-PA	89	270	1e-71	CG8857; CG8857 gene product from transcript CG8857-RA CG8857 gene product from transcript CG8857-RC [KO:K02949]		YDR025w	Sce	J	COG0186	Ribosomal protein S17	INFORMATION STORAGE AND PROCESSING	Translation, ribosomal structure and biogenesis	J	40s S11	|a1_10_A01.ab1|
a1_10_A02.ab1	HO000717	1666	20	1666	1647	57.0128	1						gi|66805125|ref|XP_636295.1|	17	64.7	2e-08	hypothetical protein DDBDRAFT_0219424 [Dictyostelium discoideum AX4] hypothetical protein DDBDRAFT_0219424 [Dictyostelium discoideum AX4]	P36417|GBF_DICDI	18	52	7e-06	G-box-binding factor (GBF) - Dictyostelium discoideum (Slime mold)	ddi:DDB0219424	17	64.7	6e-09	hypothetical protein											|a1_10_A02.ab1|
a1_10_A03.ab1	HO000718	902	144	902	759	0.263505	1																															|a1_10_A03.ab1|
a1_10_A04.ab1	HO000719	711	672	565	108	14.8148	1																															|a1_10_A04.ab1|
a1_10_A06.ab1	HO000720	823	495	121	375	44.2667	1						gi|108383142|gb|ABF85708.1|	72	163	1e-38	IP01747p [Drosophila melanogaster]	Q9W141|ATPK_DROME	72	163	8e-40	Putative ATP synthase f chain, mitochondrial (EC 3.6.3.14) - Drosophila melanogaster (Fruit fly)	dme:CG4692-PA	72	163	4e-39	CG4692; CG4692 gene product from transcript CG4692-RA CG4692 gene product from transcript CG4692-RB [EC:3.6.3.14] [KO:K02130]										ATP syntase f chain	|a1_10_A06.ab1|
a1_10_A07.ab1	HO000721	129					1																															|a1_10_A07.ab1|
a1_10_A09.ab1	HO000722	843	623	841	219	47.032	1						gi|83944690|gb|ABC48949.1|	42	68.6	5e-10	ferritin heavy chain-like [Glossina morsitans morsitans]						dme:CG1470-PA	36	60.5	4e-08	Dmel_CG1470; CG1470 gene product from transcript CG1470-RA [EC:4.6.1.2] [KO:K01769]										Ferritin heavy chain	|a1_10_A09.ab1|
a1_10_A12.ab1	HO000723	812	248	718	471	44.586	1	gi|158285179|ref|XM_001687806.1|	82	240	8e-60	AGAP007699-PA (AgaP_AGAP007699) mRNA, complete cds	gi|21356159|ref|NP_651969.1|	78	292	2e-77	ran CG1404-PA, isoform A [Drosophila melanogaster] ran CG1404-PB, isoform B [Drosophila melanogaster] GTP-binding nuclear protein Ran Ran10A [Drosophila melanogaster] CG1404-PA, isoform A [Drosophila melanogaster] LD32416p [Drosophila melanogaster] GM14354p [Drosophila melanogaster] CG1404-PB, isoform B [Drosophila melanogaster] LD40852p [Drosophila melanogaster]	Q9VZ23|RAN_DROME	78	292	1e-78	GTP-binding nuclear protein Ran - Drosophila melanogaster (Fruit fly)	dme:CG15221-PA	78	292	6e-78	CG15221; CG15221 gene product from transcript CG15221-RA		SPBC1289.03c	Spo	R	COG1100	GTPase SAR1 and related small G proteins	POORLY CHARACTERIZED	General function prediction only	R	GTP-binding nuclear protein Ran	|a1_10_A12.ab1|
a1_10_B010.ab1	HO000724	1225	368	39	330	49.0909	1																															|a1_10_B010.ab1|
a1_10_C010.ab1	HO000725	1531	12	326	315	53.3333	1																															|a1_10_C010.ab1|
a1_10_C06.ab1	HO000726	824	418	783	366	49.7268	1	gi|467268|gb|U07685.1|LCU07685	97	65.9	3e-07	Lucilia cuprina clone sbcard2 serine proteinase mRNA, partial cds	gi|24496454|gb|AAN60085.1|	51	57	4e-15	phosphotrypsin [Glossina fuscipes fuscipes]						dme:CG10472-PA	41	42.4	8e-06	CG10472; CG10472 gene product from transcript CG10472-RA										Trypsin	|a1_10_C06.ab1|
a1_10_C11.ab1	HO000727	1155	767	1153	387	53.7468	1																															|a1_10_C11.ab1|
a1_10_D07.ab1	HO000728	1490	1028	1489	462	50	1						gi|123412829|ref|XP_001304161.1|	20	101	1e-19	trichohyalin, putative [Trichomonas vaginalis G3] trichohyalin, putative [Trichomonas vaginalis G3]	Q8H0U8|RH42_ARATH	21	85.1	7e-16	DEAD-box ATP-dependent RNA helicase 42 (EC 3.6.1.-) - Arabidopsis thaliana (Mouse-ear cress)	dme:CG2839-PA	17	96.7	1e-18	CG2839; CG2839 gene product from transcript CG2839-RA										RNA helicase	|a1_10_D07.ab1|
a1_10_D11.ab1	HO000729	1770	217	885	669	64.7235	1																															|a1_10_D11.ab1|
a1_10_D12.ab1	HO000730	143					1																															|a1_10_D12.ab1|
a1_10_E03.ab1	HO000731	1369	116	1369	1254	57.8947	1						gi|56308441|ref|NP_995676.2|	21	67.8	2e-09	CG33300 CG33300-PA [Drosophila melanogaster] CG33300-PA [Drosophila melanogaster]	P23093|CSP_PLABA	32	53.1	3e-06	Circumsporozoite protein precursor (CS) - Plasmodium berghei (strain Anka)	dme:CG33300-PA	21	67.8	5e-10	CG33300; CG33300 gene product from transcript CG33300-RA											|a1_10_E03.ab1|
a1_10_E07.ab1	HO000732	232	151	29	123	32.5203	1																															|a1_10_E07.ab1|
a1_10_F05.ab1	HO000733	1720	406	215	192	39.5833	1																															|a1_10_F05.ab1|
a1_10_F07.ab1	HO000734	736	77	493	417	39.0887	1						gi|24652658|ref|NP_610662.1|	78	229	1e-58	CG9067 CG9067-PA [Drosophila melanogaster] CG9067-PA [Drosophila melanogaster]	O13732|YDOC_SCHPO	34	52	2e-06	Hypothetical protein C15A10.12c in chromosome I - Schizosaccharomyces pombe (Fission yeast)	dme:CG9067-PA	78	229	4e-59	CG9067; CG9067 gene product from transcript CG9067-RA											|a1_10_F07.ab1|
a1_10_F09.ab1	HO000735	127					1																															|a1_10_F09.ab1|
a1_10_F11.ab1	HO000736	196					1																															|a1_10_F11.ab1|
a1_10_G04.ab1	HO000737	334	38	166	129	31.7829	1																															|a1_10_G04.ab1|
a1_10_G05.ab1	HO000738	636	181	417	237	43.038	1	gi|110755487|ref|XM_623627.2|	83	115	2e-22	PREDICTED: Apis mellifera similar to CG5651-PA, isoform A, transcript variant 1 (LOC551235), mRNA	gi|21355589|ref|NP_648272.1|	96	265	2e-69	CG5651-PA, isoform A [Drosophila melanogaster] CG5651-PB, isoform B [Drosophila melanogaster] CG5651-PA, isoform A [Drosophila melanogaster] RE71924p [Drosophila melanogaster] CG5651-PB, isoform B [Drosophila melanogaster]	P61222|ABCE1_MOUSE	79	219	5e-57	ATP-binding cassette sub-family E member 1 (RNase L inhibitor) (Ribonuclease 4 inhibitor) (RNS4I) - Mus musculus (Mouse)	dme:CG5651-PA	96	265	6e-70	CG5651; CG5651 gene product from transcript CG5651-RA CG5651 gene product from transcript CG5651-RB [KO:K06174]		YDR091c	Sce	R	COG1245	Predicted ATPase, RNase L inhibitor (RLI) homolog	POORLY CHARACTERIZED	General function prediction only	R	RNAse L inhibitor	|a1_10_G05.ab1|
a1_10_G06.ab1	HO000739	1164	140	931	792	43.6869	1																															|a1_10_G06.ab1|
a1_10_G09.ab1	HO000740	1086	483	662	180	47.7778	1																															|a1_10_G09.ab1|
a1_10_H01.ab1	HO000741	185	160	2	159	33.9623	1																															|a1_10_H01.ab1|
a1_10_H04.ab1	HO000742	834	297	587	291	63.2302	1																															|a1_10_H04.ab1|
a1_10_H05.ab1	HO000743	237	79	237	159	46.5409	1																															|a1_10_H05.ab1|
a1_10_H06.ab1	HO000744	1238	740	1051	312	42.9487	1																															|a1_10_H06.ab1|
a1_10_H07.ab1	HO000745	838	120	368	249	44.5783	1	gi|38564652|gb|AY460107.1|	83	285	2e-73	Musca domestica SOD mRNA, complete cds	gi|38564653|gb|AAR23787.1|	96	241	1e-72	SOD [Musca domestica]	P41973|SODC_DROWI	86	219	3e-64	Superoxide dismutase [Cu-Zn] (EC 1.15.1.1) - Drosophila willistoni (Fruit fly)	dme:CG11793-PA	86	218	3e-63	CG11793; CG11793 gene product from transcript CG11793-RA [EC:1.15.1.1] [KO:K04565]		SPAC821.10c	Spo	P	COG2032	Cu/Zn superoxide dismutase	METABOLISM	Inorganic ion transport and metabolism	P	SOD	|a1_10_H07.ab1|
a1_10_H08.ab1	HO000746	1119	324	848	525	48.381	1																															|a1_10_H08.ab1|
a1_10_H12.ab1	HO000747	1229	1081	23	1059	43.0595	1																															|a1_10_H12.ab1|
a1_11_A04.ab1	HO000748	1468	1151	933	219	33.3333	1																															|a1_11_A04.ab1|
a1_11_A07.ab1	HO000749	104					1																															|a1_11_A07.ab1|
a1_11_B02.ab1	HO000750	633	69	527	459	38.78	1						gi|125984141|ref|XP_001355835.1|	33	78.2	3e-13	GA12047-PA [Drosophila pseudoobscura] GA12047-PA [Drosophila pseudoobscura]						dme:CG9568-PA	30	75.5	7e-13	CG9568; CG9568 gene product from transcript CG9568-RA											|a1_11_B02.ab1|
a1_11_B04.ab1	HO000751	956	790	179	612	12.9085	1																															|a1_11_B04.ab1|
a1_11_B08.ab1	HO000752	1078					1																															|a1_11_B08.ab1|
a1_11_B09.ab1	HO000753	377					1																															|a1_11_B09.ab1|
a1_11_B12.ab1	HO000754	827	168	800	633	36.1769	1	gi|125981180|ref|XM_001354561.1|	83	256	1e-64	Drosophila pseudoobscura GA10688-PA (Dpse\GA10688) mRNA, partial cds	gi|40714582|gb|AAR88549.1|	87	344	3e-93	RE06749p [Drosophila melanogaster]	P54362|AP3D_DROME	87	344	2e-94	AP-3 complex subunit delta (Delta-adaptin) (Garnet protein) (Delta adaptin subunit of AP-3) - Drosophila melanogaster (Fruit fly)	dme:CG9411-PA	87	344	1e-93	Dmel_CG9411; CG9411 gene product from transcript CG9411-RA		YPL195w	---	---	---	---	---	---	---	Delta-adpatin subunit of AP-3	|a1_11_B12.ab1|
a1_11_C02.ab1	HO000755	1569	1396	1569	174	41.3793	1																															|a1_11_C02.ab1|
a1_11_C03.ab1	HO000756	287	84	230	147	36.0544	1																															|a1_11_C03.ab1|
a1_11_C04.ab1	HO000757	1180	52	402	351	52.7066	1																															|a1_11_C04.ab1|
a1_11_C05.ab1	HO000758	815	329	634	306	48.366	1						gi|24648736|ref|NP_732633.1|	50	121	1e-26	Enhancer of variegation 93D [Drosophila melanogaster] CG32491-PC, isoform C [Drosophila melanogaster]	Q86B87|MMD4_DROME	48	112	1e-24	Modifier of mdg4 - Drosophila melanogaster (Fruit fly)	dme:CG32491-PC	50	121	3e-27	Dmel_CG32491; CG32491 gene product from transcript CG32491-RC										Enhacer of variegaton 93D	|a1_11_C05.ab1|
a1_11_C07.ab1	HO000759	144					1																															|a1_11_C07.ab1|
a1_11_C11.ab1	HO000760	131					1																															|a1_11_C11.ab1|
a1_11_D01.ab1	HO000761	1273	917	771	147	35.3741	1																															|a1_11_D01.ab1|
a1_11_D02.ab1	HO000762	1460	1110	1400	291	45.0172	1																															|a1_11_D02.ab1|
a1_11_D03.ab1	HO000763	1134	419	766	348	45.1149	1	gi|38048392|gb|AY232076.1|	84	79.8	2e-11	Drosophila yakuba clone yak-ad_RpS3A mRNA sequence	gi|38048393|gb|AAR10099.1|	63	103	3e-20	similar to Drosophila melanogaster RpS3A [Drosophila yakuba]	P55830|RS3A_DROME	63	103	2e-21	40S ribosomal protein S3a (C3 protein) - Drosophila melanogaster (Fruit fly)	dme:CG1901-PA	63	103	8e-21	CG1901; CG1901 gene product from transcript CG1901-RA [KO:K04384]		SPAC13G6.02c	Spo	J	COG1890	Ribosomal protein S3AE	INFORMATION STORAGE AND PROCESSING	Translation, ribosomal structure and biogenesis	J	40s S3a	|a1_11_D03.ab1|
a1_11_D04.ab1	HO000764	1854	15	1580	1566	62.0051	1																															|a1_11_D04.ab1|
a1_11_D07.ab1	HO000765	891	647	450	198	33.3333	1																															|a1_11_D07.ab1|
a1_11_D08.ab1	HO000766	805	596	423	174	59.1954	1																															|a1_11_D08.ab1|
a1_11_D09.ab1	HO000767	1768	1141	1767	627	48.0064	1						gi|34535355|dbj|BAC87289.1|	26	56.6	5e-06	unnamed protein product [Homo sapiens]																					|a1_11_D09.ab1|
a1_11_D11.ab1	HO000768	1915	12	266	255	36.4706	1																															|a1_11_D11.ab1|
a1_11_E03.ab1	HO000769	1157	426	902	477	58.2809	1																															|a1_11_E03.ab1|
a1_11_E04.ab1	HO000770	767	479	766	288	55.5556	1						gi|157136753|ref|XP_001663828.1|	59	72.4	3e-11	conserved hypothetical protein [Aedes aegypti] conserved hypothetical protein [Aedes aegypti]						dme:CG5676-PA	54	68.9	9e-11	CG5676; CG5676 gene product from transcript CG5676-RA											|a1_11_E04.ab1|
a1_11_E05.ab1	HO000771	1100	707	904	198	38.3838	1																															|a1_11_E05.ab1|
a1_11_E06.ab1	HO000772	174					1																															|a1_11_E06.ab1|
a1_11_E08.ab1	HO000773	1513	844	1080	237	43.8819	1																															|a1_11_E08.ab1|
a1_11_E10.ab1	HO000774	960	196	789	594	15.9933	1																															|a1_11_E10.ab1|
a1_11_E11.ab1	HO000775	1652	1100	1255	156	40.3846	1																															|a1_11_E11.ab1|
a1_11_F02.ab1	HO000776	1015					1																															|a1_11_F02.ab1|
a1_11_F04.ab1	HO000777	961	343	594	252	38.0952	1						gi|24662938|ref|NP_729751.1|	79	56.6	2e-06	CG5946 CG5946-PA, isoform A [Drosophila melanogaster] CG5946-PA, isoform A [Drosophila melanogaster] GH26062p [Drosophila melanogaster]						dme:CG5946-PA	79	56.6	7e-07	CG5946; CG5946 gene product from transcript CG5946-RA											|a1_11_F04.ab1|
a1_11_F07.ab1	HO000778	791	697	2	696	44.5402	1																															|a1_11_F07.ab1|
a1_11_F10.ab1	HO000779	1108	426	551	126	54.7619	1																															|a1_11_F10.ab1|
a1_11_G02.ab1	HO000780	1004	126	22	105	35.2381	1																															|a1_11_G02.ab1|
a1_11_G05.ab1	HO000781	177					1																															|a1_11_G05.ab1|
a1_11_G06.ab1	HO000782	1101	479	309	171	47.9532	1																															|a1_11_G06.ab1|
a1_11_G07.ab1	HO000783	1026	800	291	510	25.098	1																															|a1_11_G07.ab1|
a1_11_G08.ab1	HO000784	167					1																															|a1_11_G08.ab1|
a1_11_G09.ab1	HO000785	913	199	2	198	27.7778	1																															|a1_11_G09.ab1|
a1_11_G10.ab1	HO000786	782	38	781	744	40.8602	1						gi|66770977|gb|AAY54800.1|	46	201	4e-50	IP11527p [Drosophila melanogaster]	Q91ZW6|TMLH_RAT	31	119	2e-26	Trimethyllysine dioxygenase, mitochondrial precursor (EC 1.14.11.8) (Epsilon-trimethyllysine 2-oxoglutarate dioxygenase) (TML-alpha-ketoglutarate dioxygenase) (TML hydroxylase) (TML dioxygenase) (TMLD) - Rattus norvegicus (Rat)	dme:CG4335-PA	46	201	1e-50	Dmel_CG4335; CG4335 gene product from transcript CG4335-RA [EC:1.14.11.1] [KO:K00471]										Trimethylysine dioxygenase	|a1_11_G10.ab1|
a1_11_H01.ab1	HO000787	1007	665	471	195	55.3846	1	gi|15810669|gb|AF272976.1|AF272976	100	63.9	1e-06	Homo sapiens kelch-like 5 protein (KLHL5) mRNA, complete cds																										|a1_11_H01.ab1|
a1_11_H05.ab1	HO000788	1277	899	1225	327	49.8471	1																															|a1_11_H05.ab1|
a1_11_H07.ab1	HO000789	780	538	780	243	0.411523	1																															|a1_11_H07.ab1|
a1_11_H10.ab1	HO000790	1841	1020	1514	495	50.101	1																dme:CG33300-PA	19	55.1	5e-06	CG33300; CG33300 gene product from transcript CG33300-RA											|a1_11_H10.ab1|
a1_11_H11.ab1	HO000791	935	566	703	138	47.1014	1						gi|9651984|gb|AAF91345.1|	45	40	5e-11	chymotrypsin-like serine protease precursor [Glossina morsitans morsitans]																				Serine protease	|a1_11_H11.ab1|
a1_11_H12.ab1	HO000792	1413	1187	1411	225	45.3333	1																															|a1_11_H12.ab1|
a1_12_A06.ab1	HO000793	794	101	658	558	40.681	1	gi|24666430|ref|NM_140802.2|	80	127	8e-26	Drosophila melanogaster Aut1 CG6877-RA (Aut1), mRNA	gi|21357935|ref|NP_649059.1|	65	236	6e-66	Aut1 CG6877-PA [Drosophila melanogaster] CG6877-PA [Drosophila melanogaster] GH28859p [Drosophila melanogaster]	Q5I0S6|ATG3_XENTR	82	167	4e-41	Autophagy-related protein 3 (APG3-like) - Xenopus tropicalis (Western clawed frog) (Silurana tropicalis)	dme:CG6877-PA	65	236	2e-66	CG6877; CG6877 gene product from transcript CG6877-RA [KO:K08343]		YNR007c	---	---	---	---	---	---	---	Autophagy protein 1	|a1_12_A06.ab1|
a1_12_B09.ab1	HO000794	790	216	728	513	41.3255	1						gi|90403571|ref|YP_529669.1|	65	265	2e-69	ORF 4 [Nora virus] Uncharacterized ORF4 protein ORF 4 [Nora virus]	Q27YG7|YORF4_NORAV	65	265	1e-70	Uncharacterized ORF4 protein - Nora virus															Nora virus	|a1_12_B09.ab1|
a1_12_C02.ab1	HO000795	785	136	783	648	37.1914	1						gi|24582643|ref|NP_723327.1|	51	115	3e-25	CG7231 CG7231-PB, isoform B [Drosophila melanogaster] CG7231-PB, isoform B [Drosophila melanogaster]						dme:CG7231-PB	51	115	9e-26	CG7231; CG7231 gene product from transcript CG7231-RB											|a1_12_C02.ab1|
a1_12_C06.ab1	HO000796	800	419	712	294	43.1973	1																															|a1_12_C06.ab1|
a1_12_C09.ab1	HO000797	122					1																															|a1_12_C09.ab1|
a1_12_D01.ab1	HO000798	793	339	503	165	58.1818	1																															|a1_12_D01.ab1|
a1_12_D02.ab1	HO000799	508	99	392	294	37.415	1						gi|4894424|gb|AAD32478.1|	60	143	4e-33	cytochrome P450 [Musca domestica]	Q27698|CP6D1_MUSDO	59	141	1e-33	Cytochrome P450 6d1 (EC 1.14.-.-) (CYPVID1) (Pyrethroid resistance cytochrome P450) (Cytochrome P450 Ipr) - Musca domestica (House fly)	dme:CG12800-PA	48	115	3e-25	Dmel_CG12800; CG12800 gene product from transcript CG12800-RA [EC:1.14.-.-] [KO:K00517]										Cytochrome P450	|a1_12_D02.ab1|
a1_12_E10.ab1	HO000800	1759	1425	1	1425	50.0351	1						gi|123439757|ref|XP_001310646.1|	18	107	3e-21	smooth muscle caldesmon, putative [Trichomonas vaginalis G3] smooth muscle caldesmon, putative [Trichomonas vaginalis G3]	A2AR02|PPIG_MOUSE	18	80.9	2e-14	Peptidyl-prolyl cis-trans isomerase G (EC 5.2.1.8) (Peptidyl-prolyl isomerase G) (PPIase G) (Rotamase G) (Cyclophilin G) - Mus musculus (Mouse)	dme:CG2839-PA	17	105	4e-21	CG2839; CG2839 gene product from transcript CG2839-RA		ECU07g1530	---	---	---	---	---	---	---	Smooth muscle caldesmon	|a1_12_E10.ab1|
a1_12_F05.ab1	HO000801	800	218	745	528	42.4242	1						gi|157106460|ref|XP_001649333.1|	64	317	7e-85	neurotransmitter gated ion channel [Aedes aegypti] neurotransmitter gated ion channel [Aedes aegypti]	P20781|GLRB_RAT	27	89.4	1e-17	Glycine receptor subunit beta precursor (Glycine receptor 58 kDa subunit) - Rattus norvegicus (Rat)	dme:CG4096-PA	61	306	4e-82	CG4096; CG4096 gene product from transcript CG4096-RA [EC:3.4.24.-]										Neurotransmitter gated ion channel	|a1_12_F05.ab1|
a1_12_F10.ab1	HO000802	231					1																															|a1_12_F10.ab1|
a1_12_F11.ab1	HO000803	777	22	777	756	41.0053	1	gi|125775777|ref|XM_001359025.1|	77	93.7	1e-15	Drosophila pseudoobscura GA21448-PA (Dpse\GA21448) mRNA, partial cds	gi|125775778|ref|XP_001359062.1|	89	438	1e-121	GA21448-PA [Drosophila pseudoobscura] GA21448-PA [Drosophila pseudoobscura]	P48605|TCPG_DROME	89	437	1e-122	T-complex protein 1 subunit gamma (TCP-1-gamma) (CCT-gamma) - Drosophila melanogaster (Fruit fly)	dme:CG8977-PA	89	437	1e-121	Dmel_CG8977; CG8977 gene product from transcript CG8977-RA CG8977 gene product from transcript CG8977-RB		SPBC1A4.08c	Spo	O	COG0459	Chaperonin GroEL (HSP60 family)	CELLULAR PROCESSES AND SIGNALING	Posttranslational modification, protein turnover, chaperones	O	T-complex protein 1 subunit gamma (Chaperonin GroEL-HSP90 amylase)	|a1_12_F11.ab1|
a1_12_F12.ab1	HO000804	733	99	701	603	44.1128	1	gi|125772854|ref|XM_001357649.1|	82	355	2e-94	Drosophila pseudoobscura GA15097-PA (Dpse\GA15097) mRNA, partial cds	gi|125772855|ref|XP_001357686.1|	96	370	1e-101	GA15097-PA [Drosophila pseudoobscura] GA15097-PA [Drosophila pseudoobscura]	P62085|RS7_DROYA	96	369	1e-102	40S ribosomal protein S7 - Drosophila yakuba (Fruit fly)	dme:CG1462-PB	91	369	1e-101	Dmel_CG1462; CG1462 gene product from transcript CG1462-RB [EC:3.1.3.1] [KO:K01077]		SPAC18G6.14c	---	---	---	---	---	---	---	40s S7	|a1_12_F12.ab1|
a1_12_G07.ab1	HO000805	412					1																															|a1_12_G07.ab1|
a1_12_G11.ab1	HO000806	790	223	414	192	33.8542	1						gi|56462326|gb|AAV91446.1|	42	57	1e-06	hypothetical protein 33 [Lonomia obliqua]						dme:CG6770-PA	43	56.6	5e-07	CG6770; CG6770 gene product from transcript CG6770-RA											|a1_12_G11.ab1|
a1_12_H03.ab1	HO000807	277	114	275	162	22.8395	1																															|a1_12_H03.ab1|
a1_12_H09.ab1	HO000808	518	52	447	396	39.6465	1						gi|125986183|ref|XP_001356855.1|	66	178	1e-43	GA21701-PA [Drosophila pseudoobscura] GA21701-PA [Drosophila pseudoobscura]	Q9CQT5|POMP_MOUSE	41	92	1e-18	Proteasome maturation protein (Proteassemblin) (Protein UMP1 homolog) (mUMP1) - Mus musculus (Mouse)	dme:CG9324-PA	64	172	2e-42	CG9324; CG9324 gene product from transcript CG9324-RA										Proteaseome maturation protein	|a1_12_H09.ab1|
a1_0013_A03.ab1	HO000809	1384	1227	1102	126	55.5556	1						gi|71896851|ref|NP_001026467.1|	27	57	3e-06	splicing factor, arginine/serine-rich 11 [Gallus gallus] hypothetical protein [Gallus gallus]	Q05519|SFR11_HUMAN	26	52.4	4e-06	Splicing factor arginine/serine-rich 11 (Arginine-rich 54 kDa nuclear protein) (p54) - Homo sapiens (Human)	gga:424687	27	57	9e-07	DOCK7, LOC424687; dedicator of cytokinesis 7											|a1_0013_A03.ab1|
a1_0013_A06.ab1	HO000810	1703	1691	3	1689	38.8396	1						gi|109497810|ref|XP_001058181.1|	22	64.3	2e-08	PREDICTED: hypothetical protein [Rattus norvegicus]	Q8SX83|SPEN_DROME	21	57.8	1e-07	Protein split ends - Drosophila melanogaster (Fruit fly)	dme:CG2839-PA	21	61.2	6e-08	CG2839; CG2839 gene product from transcript CG2839-RA											|a1_0013_A06.ab1|
a1_0013_A07.ab1	HO000811	817	299	817	519	4.23892	1																															|a1_0013_A07.ab1|
a1_0013_B07.ab1	HO000812	904	680	513	168	48.2143	1																															|a1_0013_B07.ab1|
a1_0013_B11.ab1	HO000813	439					1																															|a1_0013_B11.ab1|
a1_0013_C01.ab1	HO000814	347	206	102	105	42.8571	1						gi|24583741|ref|NP_723690.1|	41	58.2	2e-07	CG31758 CG31758-PA [Drosophila melanogaster] CG31758-PA [Drosophila melanogaster]						dme:CG31758-PA	41	58.2	5e-08	CG31758; CG31758 gene product from transcript CG31758-RA											|a1_0013_C01.ab1|
a1_0013_C02.ab1	HO000815	725	400	594	195	51.7949	1																															|a1_0013_C02.ab1|
a1_0013_C05.ab1	HO000816	1718	508	1386	879	53.1286	1																															|a1_0013_C05.ab1|
a1_0013_C07.ab1	HO000817	846	454	615	162	46.9136	1						gi|157361545|gb|ABV44730.1|	28	70.9	1e-10	membrane-associated LPS-inducible TNF alpha factor protein-like protein [Phlebotomus papatasi]						dme:CG30273-PA	38	57.4	3e-07	CG30273; CG30273 gene product from transcript CG30273-RA										Membrane-associated LPS-inducible TFNɑ-like	|a1_0013_C07.ab1|
a1_0013_C08.ab1	HO000818	1751	1239	1739	501	50.8982	1																															|a1_0013_C08.ab1|
a1_0013_D05.ab1	HO000819	473	161	472	312	38.7821	1																															|a1_0013_D05.ab1|
a1_0013_D07.ab1	HO000820	970	419	820	402	42.5373	1						gi|125807952|ref|XP_001360574.1|	52	62.4	5e-19	GA15652-PA [Drosophila pseudoobscura] GA15652-PA [Drosophila pseudoobscura]	Q9XZ43|5NTD_LUTLO	33	48.1	3e-09	Protein 5NUC precursor [Includes: UDP-sugar hydrolase (EC 3.6.1.45) (UDP-sugar diphosphatase) (UDP-sugar pyrophosphatase); 5'-nucleotidase (EC 3.1.3.5) (5'-NT)] - Lutzomyia longipalpis (Sand fly)	dme:CG4827-PA	50	61.6	4e-18	CG4827; CG4827 gene product from transcript CG4827-RA										5´nucleotidase	|a1_0013_D07.ab1|
a1_0013_E01.ab1	HO000821	696	631	272	360	31.1111	1																															|a1_0013_E01.ab1|
a1_0013_E05.ab1	HO000822	1043	706	954	249	42.1687	1																															|a1_0013_E05.ab1|
a1_0013_E06.ab1	HO000823	1618	960	622	339	48.0826	1						gi|24580684|ref|NP_608540.1|	18	56.2	6e-06	CG2839 CG2839-PA [Drosophila melanogaster] CG2839-PA [Drosophila melanogaster]	Q9JKL7|SFR12_RAT	19	41.2	5e-06	Splicing factor, arginine/serine-rich 12 (Serine-arginine-rich-splicing regulatory protein 86) (SRrp86) (SR-related protein of 86 kDa) - Rattus norvegicus (Rat)	dme:CG2839-PA	18	56.2	2e-06	CG2839; CG2839 gene product from transcript CG2839-RA											|a1_0013_E06.ab1|
a1_0013_E07.ab1	HO000824	595	169	387	219	42.0091	1	gi|15810669|gb|AF272976.1|AF272976	97	71.9	3e-09	Homo sapiens kelch-like 5 protein (KLHL5) mRNA, complete cds	gi|125978106|ref|XP_001353086.1|	41	95.1	2e-18	GA12193-PA [Drosophila pseudoobscura] GA12193-PA [Drosophila pseudoobscura]						dme:CG13312-PA	49	94.4	1e-18	CG13312; CG13312 gene product from transcript CG13312-RA											|a1_0013_E07.ab1|
a1_0013_E09.ab1	HO000825	961	577	212	366	13.1148	1	gi|66796422|gb|DQ029097.1|	92	101	5e-18	Haematobia irritans irritans mitochondrion, complete genome																										|a1_0013_E09.ab1|
a1_0013_F01.ab1	HO000826	779	262	2	261	50.5747	1	gi|113194944|gb|AE014134.5|	87	101	4e-18	Drosophila melanogaster chromosome 2L, complete sequence	gi|38047875|gb|AAR09840.1|	77	276	8e-73	similar to Drosophila melanogaster RpL13 [Drosophila yakuba]	P41126|RL13_DROME	77	276	5e-74	60S ribosomal protein L13 (BBC1 protein homolog) - Drosophila melanogaster (Fruit fly)	dme:CG4651-PA	77	276	2e-73	CG4651; CG4651 gene product from transcript CG4651-RA [KO:K02873]		SPAC664.05	Spo	J	COG4352	Ribosomal protein L13E	INFORMATION STORAGE AND PROCESSING	Translation, ribosomal structure and biogenesis	J	60s L13	|a1_0013_F01.ab1|
a1_0013_F010.ab1	HO000827	2206	571	170	402	33.0846	1																															|a1_0013_F010.ab1|
a1_0013_F02.ab1	HO000828	1616	878	1513	636	44.0252	1																															|a1_0013_F02.ab1|
a1_0013_F04.ab1	HO000829	742	116	457	342	39.1813	1						gi|28380993|gb|AAO41464.1|	58	173	2e-49	LP02833p [Drosophila melanogaster]	Q07075|AMPE_HUMAN	40	100	4e-21	Glutamyl aminopeptidase (EC 3.4.11.7) (EAP) (Aminopeptidase A) (APA) (Differentiation antigen gp160) (CD249 antigen) - Homo sapiens (Human)	dme:CG8773-PA	58	173	5e-50	Dmel_CG8773; CG8773 gene product from transcript CG8773-RA		Ta0301	Tac	E	COG0308	Aminopeptidase N	METABOLISM	Amino acid transport and metabolism	E	Glutamyl aminopeptidase	|a1_0013_F04.ab1|
a1_0013_F06.ab1	HO000830	807	660	61	600	58.6667	1	gi|577071|emb|X74944.1|LMPYK	82	178	2e-41	L.mexicana Pyk gene	gi|4033433|sp|Q27686|KPYK_LEIME	68	182	7e-67	Pyruvate kinase (PK) pyruvate kinase [Leishmania mexicana]	Q27686|KPYK_LEIME	68	182	4e-68	Pyruvate kinase (EC 2.7.1.40) (PK) - Leishmania mexicana	lma:LmjF02.0470	68	178	3e-66	hypothetical protein, unknown function		YAL038w	Sce	G	COG0469	Pyruvate kinase	METABOLISM	Carbohydrate transport and metabolism	G	Pyruvate kinase (Leishmania mexicana)	|a1_0013_F06.ab1|
a1_0013_F08.ab1	HO000831	439	324	133	192	45.8333	1	gi|27634086|emb|BX060805.1|CNS09J2X	82	101	2e-18	Single read from an extremity of a full-length cDNA clone made from Anopheles gambiae total adult females. 3-PRIME end of clone FK0AAC41BD06 of strain 6-9 of Anopheles gambiae (African malaria mosquito)	gi|17137474|ref|NP_477314.1|	94	100	2e-20	Ribosomal protein L39 CG3997-PA [Drosophila melanogaster] 60S ribosomal protein L39 (Ribosomal protein 46) CG3997-PA [Drosophila melanogaster] RH27094p [Drosophila melanogaster] similar to Drosophila melanogaster RpL46 [Drosophila yakuba]	O16130|RL39_DROME	94	100	1e-21	60S ribosomal protein L39 (Ribosomal protein 46) - Drosophila melanogaster (Fruit fly)	dme:CG3997-PA	94	100	6e-21	CG3997; CG3997 gene product from transcript CG3997-RA [KO:K02924]		SPCC663.04	Spo	J	COG2167	Ribosomal protein L39E	INFORMATION STORAGE AND PROCESSING	Translation, ribosomal structure and biogenesis	J	60s L39	|a1_0013_F08.ab1|
a1_0013_F11.ab1	HO000832	135					1																															|a1_0013_F11.ab1|
a1_0013_F12.ab1	HO000833	1148					1																															|a1_0013_F12.ab1|
a1_0013_G010.ab1	HO000834	1803	131	268	138	46.3768	1																															|a1_0013_G010.ab1|
a1_0013_G05.ab1	HO000835	697	403	260	144	30.5556	1																dme:CG8444-PA	82	52.4	8e-06	Dmel_CG8444; CG8444 gene product from transcript CG8444-RA											|a1_0013_G05.ab1|
a1_0013_G08.ab1	HO000836	1810	1095	1565	471	51.8047	1																															|a1_0013_G08.ab1|
a1_0013_G12.ab1	HO000837	763	222	590	369	42.2764	1						gi|60729999|emb|CAI63865.1|	65	269	1e-70	beta3-glucuronyltransferase-I [Drosophila pseudoobscura]	O97422|B3GI_DROME	64	265	1e-70	Galactosylgalactosylxylosylprotein 3-beta-glucuronosyltransferase I (EC 2.4.1.135) (Beta-1,3-glucuronyltransferase I) (Glucuronosyltransferase-I) (DmGlcAT-I) (UDP-GlcUA:Gal Beta-1,3-Gal-R glucuronyltransferase) (GlcUAT-I) - Drosophila melanogaster (Fruit fly)	dme:CG32767-PA	64	265	5e-70	CG32767; CG32767 gene product from transcript CG32767-RA CG32767 gene product from transcript CG32767-RB										Beta-3-glucoronyltransferase-1	|a1_0013_G12.ab1|
a1_0013_H01.ab1	HO000838	884	159	884	726	3.16804	1																															|a1_0013_H01.ab1|
a1_0013_H02.ab1	HO000839	409	394	215	180	25.5556	1																															|a1_0013_H02.ab1|
a1_0013_H08.ab1	HO000840	935	730	437	294	47.619	1	gi|42375282|gb|AY523221.1|	92	77.8	8e-11	Drosophila simulans strain CS8 genomic sequence	gi|24652899|ref|NP_725105.1|	41	109	2e-22	Antizyme [Drosophila melanogaster] CG16747-PB, isoform B [Drosophila melanogaster]	P54361|OAZ_DROME	41	109	1e-23	Ornithine decarboxylase antizyme (ODC-Az) (Protein gutfeeling) - Drosophila melanogaster (Fruit fly)	dme:CG16747-PB	41	109	7e-23	CG16747; CG16747 gene product from transcript CG16747-RB; ribosomal slippage										Antyzyme ornithine decarboxylase antizyme	|a1_0013_H08.ab1|
a1_0013_H11.ab1	HO000841	208					1																															|a1_0013_H11.ab1|
a1_0014_A01.ab1	HO000842	228					1																															|a1_0014_A01.ab1|
a1_0014_A04.ab1	HO000843	443	148	396	249	37.751	1						gi|21392114|gb|AAM48411.1|	32	66.6	5e-10	RE28066p [Drosophila melanogaster]						dme:CG7457-PA	32	66.6	1e-10	CG7457; CG7457 gene product from transcript CG7457-RA											|a1_0014_A04.ab1|
a1_0014_A08.ab1	HO000844	835	265	465	201	52.2388	1																															|a1_0014_A08.ab1|
a1_0014_A11.ab1	HO000845	576	180	362	183	42.0765	1	gi|125808156|ref|XM_001360618.1|	80	67.9	5e-08	Drosophila pseudoobscura GA10832-PA (Dpse\GA10832) mRNA, partial cds	gi|125808157|ref|XP_001360655.1|	82	86.7	8e-16	GA10832-PA [Drosophila pseudoobscura] GA10832-PA [Drosophila pseudoobscura]	O00763|COA2_HUMAN	71	74.7	2e-13	Acetyl-CoA carboxylase 2 (EC 6.4.1.2) (ACC-beta) [Includes: Biotin carboxylase (EC 6.3.4.14)] - Homo sapiens (Human)	dme:CG11198-PA	80	83.6	7e-16	CG11198; CG11198 gene product from transcript CG11198-RA [EC:6.3.4.14 6.4.1.2] [KO:K01946 K01961]										Acetyl-CoA carboxylase	|a1_0014_A11.ab1|
a1_0014_B06.ab1	HO000846	1321	1108	1224	117	41.8803	1																															|a1_0014_B06.ab1|
a1_0014_B11.ab1	HO000847	460	338	3	336	45.8333	1	gi|38048318|gb|AY232039.1|	94	79.8	9e-12	Drosophila yakuba clone yak-ad_CG14235 mRNA sequence	gi|24643375|ref|NP_728294.1|	71	146	4e-34	CG14235 CG14235-PA, isoform A [Drosophila melanogaster] CG14235-PA, isoform A [Drosophila melanogaster] mitochondrial cytochrome c oxidase subunit 6B [Drosophila simulans] mitochondrial cytochrome c oxidase subunit 6B [Drosophila simulans] mitochondrial cytochrome c oxidase subunit 6B [Drosophila simulans] mitochondrial cytochrome c oxidase subunit 6B [Drosophila simulans] mitochondrial cytochrom…	Q80ZN9|CX6B2_MOUSE	58	104	1e-22	Cytochrome c oxidase subunit VIb isoform 2 (EC 1.9.3.1) (COX VIb-2) (Cytochrome c oxidase subunit VIb, testis-specific isoform) - Mus musculus (Mouse)	dme:CG1695-PA	71	146	1e-34	CG1695; CG1695 gene product from transcript CG1695-RA		YLR038c	---	---	---	---	---	---	---	Mitocondrial	|a1_0014_B11.ab1|
a1_0014_C010.ab1	HO000848	783	230	484	255	39.6078	1																															|a1_0014_C010.ab1|
a1_0014_C02.ab1	HO000849	228					1																															|a1_0014_C02.ab1|
a1_0014_C03.ab1	HO000850	552	66	515	450	41.3333	1						gi|17647671|ref|NP_524051.1|	75	238	1e-61	mitochondrial ribosomal protein L20 CG11258-PA [Drosophila melanogaster] CG11258-PA [Drosophila melanogaster]	Q5U4Z8|RM20_XENLA	42	117	3e-26	39S ribosomal protein L20, mitochondrial precursor (L20mt) (MRP-L20) - Xenopus laevis (African clawed frog)	dme:CG11258-PA	75	238	3e-62	CG11258; CG11258 gene product from transcript CG11258-RA		aq_952	Aae	J	COG0292	Ribosomal protein L20	INFORMATION STORAGE AND PROCESSING	Translation, ribosomal structure and biogenesis	J	Mitocondrial	|a1_0014_C03.ab1|
a1_0014_C06.ab1	HO000851	824	127	717	591	52.4535	1	gi|109894483|gb|DQ657113.1|	93	1019	0	Musca domestica elongation factor-1 alpha (Ef1a) gene, partial cds	gi|55580857|emb|CAE53260.1|	89	434	1e-120	elongation factor 1-alpha [Stomoxys calcitrans]	P08736|EF11_DROME	87	423	1e-118	Elongation factor 1-alpha (EF-1-alpha) (50 kDa female-specific protein) - Drosophila melanogaster (Fruit fly)	dme:CG8280-PA	87	423	1e-117	CG8280; CG8280 gene product from transcript CG8280-RA CG8280 gene product from transcript CG8280-RB [EC:3.6.5.3] [KO:K03231]		YPR080w	Sce	J	COG5256	Translation elongation factor EF-1alpha (GTPase)	INFORMATION STORAGE AND PROCESSING	Translation, ribosomal structure and biogenesis	J	eEF-1alfa	|a1_0014_C06.ab1|
a1_0014_C07.ab1	HO000852	1254	1159	2	1158	37.0466	1																															|a1_0014_C07.ab1|
a1_0014_C09.ab1	HO000853	461	257	42	216	42.1296	1																															|a1_0014_C09.ab1|
a1_0014_D02.ab1	HO000854	1451	1014	1220	207	38.1643	1																															|a1_0014_D02.ab1|
a1_0014_D05.ab1	HO000855	838	155	751	597	40.536	1						gi|85857628|gb|ABC86349.1|	61	226	2e-57	IP13633p [Drosophila melanogaster]	Q29451|MA2B1_BOVIN	42	149	1e-35	Lysosomal alpha-mannosidase precursor (EC 3.2.1.24) (Mannosidase, alpha B) (Lysosomal acid alpha-mannosidase) (Laman) (Mannosidase alpha class 2B member 1) [Contains: Lysosomal alpha-mannosidase A peptide; Lysosomal alpha-mannosidase B peptide; Lysosomal alpha-mannosidase C peptide; Lysosomal alpha-mannosidase D peptide; Lysosomal alpha-mannosidase E peptide] - Bos taurus (Bovine)	dme:CG5322-PA	61	226	5e-58	CG5322; CG5322 gene product from transcript CG5322-RA										Bovine	|a1_0014_D05.ab1|
a1_0014_D08.ab1	HO000856	780	37	426	390	36.9231	1						gi|125981471|ref|XP_001354739.1|	48	98.2	2e-28	GA13267-PA [Drosophila pseudoobscura] GA13267-PA [Drosophila pseudoobscura]						dme:CG3466-PA	47	95.9	1e-27	CG3466; CG3466 gene product from transcript CG3466-RA [EC:1.14.-.-] [KO:K00517]											|a1_0014_D08.ab1|
a1_0014_D11.ab1	HO000857	738	416	228	189	48.6772	1																															|a1_0014_D11.ab1|
a1_0014_D12.ab1	HO000858	117	107	3	105	51.4286	1																															|a1_0014_D12.ab1|
a1_0014_E03.ab1	HO000859	550	401	523	123	46.3415	1																															|a1_0014_E03.ab1|
a1_0014_E04.ab1	HO000860	1024					1																															|a1_0014_E04.ab1|
a1_0014_E08.ab1	HO000861	1301	1044	112	933	44.6945	1																															|a1_0014_E08.ab1|
a1_0014_F010.ab1	HO000862	493					1	gi|15407169|gb|AY006400.1|	87	73.8	6e-10	Drosophila planitibia 16S ribosomal RNA gene, partial sequence; mitochondrial gene for mitochondrial product																										|a1_0014_F010.ab1|
a1_0014_F04.ab1	HO000863	1764	496	1650	1155	58.2684	1						gi|109102466|ref|XP_001090488.1|	21	58.9	1e-06	PREDICTED: hypothetical protein [Macaca mulatta]	Q68DN1|CB016_HUMAN	28	51.6	1e-05	Uncharacterized protein C2orf16 - Homo sapiens (Human)																|a1_0014_F04.ab1|
a1_0014_F05.ab1	HO000864	995	723	905	183	50.8197	1	gi|68500495|gb|DQ060075.1|	81	87.7	9e-14	Stomoxys calcitrans hypothetical protein mRNA, complete cds	gi|68500496|gb|AAY98019.1|	55	79.3	4e-13	hypothetical protein [Stomoxys calcitrans]						dme:CG7630-PA	40	56.2	1e-06	CG7630; CG7630 gene product from transcript CG7630-RA											|a1_0014_F05.ab1|
a1_0014_F09.ab1	HO000865	881	527	715	189	52.381	1																															|a1_0014_F09.ab1|
a1_0014_G03.ab1	HO000866	834	421	780	360	37.5	1						gi|9629652|ref|NP_044946.1|	41	60.1	2e-07	capsid polyprotein [Drosophila C virus] capsid polyprotein [Drosophila C virus]	P13418|POLG_CRPV	54	55.8	2e-07	Genome polyprotein (Fragment) - Cricket paralysis virus																|a1_0014_G03.ab1|
a1_0014_G04.ab1	HO000867	1622	1324	2	1323	52.5321	1						gi|161086926|ref|NP_067375.3|	20	66.6	5e-09	proteoglycan 4 isoform 1 [Mus musculus]	Q9JM99|PRG4_MOUSE	21	65.1	8e-10	Proteoglycan-4 precursor (Lubricin) (Megakaryocyte-stimulating factor) (Superficial zone proteoglycan) [Contains: Proteoglycan-4 C-terminal part] - Mus musculus (Mouse)	dme:CG33300-PA	20	62.4	3e-08	CG33300; CG33300 gene product from transcript CG33300-RA											|a1_0014_G04.ab1|
a1_0014_G11.ab1	HO000868	800	53	691	639	46.0094	1	gi|116248287|gb|DQ990778.1|	82	141	5e-30	Neapterolelaps sp. CD003 enolase mRNA, partial cds	gi|111145217|gb|ABH06824.1|	87	316	1e-88	enolase [Drosophila yakuba]	P15007|ENO_DROME	83	315	2e-89	Enolase (EC 4.2.1.11) (2-phosphoglycerate dehydratase) (2-phospho-D-glycerate hydro-lyase) - Drosophila melanogaster (Fruit fly)	dme:CG17654-PB	83	315	8e-89	CG17654; CG17654 gene product from transcript CG17654-RB CG17654 gene product from transcript CG17654-RC [EC:4.2.1.11] [KO:K01689]		SPBC1815.01	Spo	G	COG0148	Enolase	METABOLISM	Carbohydrate transport and metabolism	G	Enolase	|a1_0014_G11.ab1|
a1_0014_G12.ab1	HO000869	806	228	806	579	49.3955	1	gi|905351|emb|X86017.1|DVHATPBS2	83	248	3e-62	D.virilis H+-ATPase beta subunit gene, exons 1,2 & 3	gi|38048209|gb|AAR10007.1|	73	263	1e-68	similar to Drosophila melanogaster ATPsyn-beta [Drosophila yakuba]	Q05825|ATPB_DROME	73	263	8e-70	ATP synthase subunit beta, mitochondrial precursor (EC 3.6.3.14) - Drosophila melanogaster (Fruit fly)	dre:571284	86	240	3e-62	LOC571284; similar to MGC68772 protein		AGc4754	Atu	C	COG0055	F0F1-type ATP synthase, beta subunit	METABOLISM	Energy production and conversion	C	ATPase beta	|a1_0014_G12.ab1|
a1_0014_H01.ab1	HO000870	1738	511	1329	819	51.6484	1						gi|123439757|ref|XP_001310646.1|	19	94	3e-17	smooth muscle caldesmon, putative [Trichomonas vaginalis G3] smooth muscle caldesmon, putative [Trichomonas vaginalis G3]	Q07283|TRHY_HUMAN	16	70.1	3e-11	Trichohyalin - Homo sapiens (Human)	dme:CG2839-PA	21	92.8	2e-17	CG2839; CG2839 gene product from transcript CG2839-RA										Smooth muscle caldesmon	|a1_0014_H01.ab1|
a1_0014_H02.ab1	HO000871	766	289	68	222	40.0901	1																															|a1_0014_H02.ab1|
a1_0014_H04.ab1	HO000872	1593	520	281	240	35.8333	1																															|a1_0014_H04.ab1|
a1_0014_H08.ab1	HO000873	1465	371	3	369	36.8564	1																															|a1_0014_H08.ab1|
a1_0014_H12.ab1	HO000874	595	102	281	180	42.7778	1						gi|125809620|ref|XP_001361195.1|	71	80.5	3e-19	GA15656-PA [Drosophila pseudoobscura] GA15656-PA [Drosophila pseudoobscura]	O43715|TRIA1_HUMAN	49	65.5	1e-10	TP53-regulated inhibitor of apoptosis 1 (p53-inducible cell-survival factor) (p53CSV) (Protein 15E1.1) (WF-1) - Homo sapiens (Human)	dme:CG30109-PA	73	80.1	6e-19	CG30109; CG30109 gene product from transcript CG30109-RA											|a1_0014_H12.ab1|
a1_0015_B02.ab1	HO000875	766	736	545	192	39.5833	1	gi|51039425|gb|AY573109.1|	88	77.8	6e-11	Automola atomaria 16S ribosomal RNA gene, partial sequence; mitochondrial																										|a1_0015_B02.ab1|
a1_0015_B04.ab1	HO000876	1111	725	835	111	31.5315	1																															|a1_0015_B04.ab1|
a1_0015_B07.ab1	HO000877	1969	1529	3	1527	49.7708	1																															|a1_0015_B07.ab1|
a1_0015_B08.ab1	HO000878	1639	1051	491	561	44.9198	1						gi|24580684|ref|NP_608540.1|	18	73.6	4e-11	CG2839 CG2839-PA [Drosophila melanogaster] CG2839-PA [Drosophila melanogaster]	Q13427|PPIG_HUMAN	17	52	7e-06	Peptidyl-prolyl cis-trans isomerase G (EC 5.2.1.8) (Peptidyl-prolyl isomerase G) (PPIase G) (Rotamase G) (Cyclophilin G) (Clk-associating RS-cyclophilin) (CARS-cyclophilin) (CARS-Cyp) (SR-cyclophilin) (SRcyp) (SR-cyp) (CASP10) - Homo sapiens (Human)	dme:CG2839-PA	18	73.6	1e-11	CG2839; CG2839 gene product from transcript CG2839-RA											|a1_0015_B08.ab1|
a1_0015_B09.ab1	HO000879	230					1																															|a1_0015_B09.ab1|
a1_0015_B12.ab1	HO000880	348					1																															|a1_0015_B12.ab1|
a1_0015_C06.ab1	HO000881	763	114	353	240	47.9167	1																															|a1_0015_C06.ab1|
a1_0015_C07.ab1	HO000882	346	278	30	249	29.3173	1																															|a1_0015_C07.ab1|
a1_0015_C08.ab1	HO000883	583					1	gi|109676570|gb|DQ648683.1|	86	69.9	1e-08	Nanna tibiella 16S ribosomal RNA gene, partial sequence; mitochondrial																										|a1_0015_C08.ab1|
a1_0015_C09.ab1	HO000884	106					1																															|a1_0015_C09.ab1|
a1_0015_D03.ab1	HO000885	1696	1023	1418	396	43.1818	1																															|a1_0015_D03.ab1|
a1_0015_D04.ab1	HO000886	803	49	213	165	43.0303	1																															|a1_0015_D04.ab1|
a1_0015_D06.ab1	HO000887	1458	673	401	273	34.4322	1																															|a1_0015_D06.ab1|
a1_0015_E01.ab1	HO000888	496	83	433	351	45.0142	1	gi|116788717|gb|EF085675.1|	86	176	6e-41	Picea sitchensis clone WS02736_B19 unknown mRNA	gi|24645865|ref|NP_524315.2|	91	209	7e-53	CG6684-PA, isoform A [Drosophila melanogaster] CG6684-PB, isoform B [Drosophila melanogaster] 40S ribosomal protein S25 RE14595p [Drosophila melanogaster] CG6684-PA, isoform A [Drosophila melanogaster] CG6684-PB, isoform B [Drosophila melanogaster]	P48588|RS25_DROME	91	209	5e-54	40S ribosomal protein S25 - Drosophila melanogaster (Fruit fly)	dme:CG6684-PA	91	209	2e-53	Dmel_CG6684; CG6684 gene product from transcript CG6684-RA CG6684 gene product from transcript CG6684-RB [KO:K02975]		YGR027c	Sce	J	COG4901	Ribosomal protein S25	INFORMATION STORAGE AND PROCESSING	Translation, ribosomal structure and biogenesis	J	40s S25	|a1_0015_E01.ab1|
a1_0015_E02.ab1	HO000889	1242	105	374	270	52.2222	1																															|a1_0015_E02.ab1|
a1_0015_E04.ab1	HO000890	1242	1141	1242	102	55.8824	1																															|a1_0015_E04.ab1|
a1_0015_E06.ab1	HO000891	802	315	728	414	39.372	1	gi|94469209|gb|DQ440421.1|	80	131	5e-27	Aedes aegypti clone AET-565 chloride intracellular channel 6-like protein mRNA, complete cds	gi|125981787|ref|XP_001354897.1|	97	306	7e-85	GA10697-PA [Drosophila pseudoobscura] GA10697-PA [Drosophila pseudoobscura]	Q8WQA4|EXC4_CAEEL	35	84.7	4e-17	Chloride intracellular channel exc-4 (Excretory canal abnormal protein 4) - Caenorhabditis elegans	dme:CG14408-PB	93	180	2e-47	CG14408; CG14408 gene product from transcript CG14408-RB										Chlorine intracellular channel	|a1_0015_E06.ab1|
a1_0015_E07.ab1	HO000892	145					1																															|a1_0015_E07.ab1|
a1_0015_F06.ab1	HO000893	306	118	2	117	44.4444	1																															|a1_0015_F06.ab1|
a1_0015_F10.ab1	HO000894	287	259	68	192	48.9583	1																															|a1_0015_F10.ab1|
a1_0015_F11.ab1	HO000895	455					1																															|a1_0015_F11.ab1|
a1_0015_G02.ab1	HO000896	510	264	52	213	45.5399	1	gi|155933|gb|L12254.1|BCCACTINA	89	208	2e-50	Bactrocera dorsalis (clones pBdA2.1 and pBdA2) muscle-specific actin gene, complete cds	gi|167612|gb|AAA51619.1|	85	120	5e-26	actin 8 [Dictyostelium discoideum]	P53504|ACT1_SORBI	79	120	3e-27	Actin-1 - Sorghum bicolor (Sorghum) (Sorghum vulgare)	xtr:394864	85	118	4e-26	ppp2r5e, MGC76234; protein phosphatase 2, regulatory subunit B (B56), epsilon isoform		YFL039c	Sce	Z	COG5277	Actin and related proteins	CELLULAR PROCESSES AND SIGNALING	Cytoskeleton	Z	Actin	|a1_0015_G02.ab1|
a1_0015_G04.ab1	HO000897	167	132	1	132	38.6364	1																															|a1_0015_G04.ab1|
a1_0015_G06.ab1	HO000898	641	582	304	279	46.595	1	gi|5902673|gb|AF034644.2|AF034644	93	741	0	Haematobia irritans irritans putative cytochrome bc-1 complex core protein (CCP) mRNA, complete cds	gi|24665395|ref|NP_648905.1|	48	126	1e-27	CG4169 CG4169-PA [Drosophila melanogaster] CG4169-PA [Drosophila melanogaster] AT02348p [Drosophila melanogaster]	P22695|UQCR2_HUMAN	35	93.6	5e-19	Ubiquinol-cytochrome-c reductase complex core protein 2, mitochondrial precursor (EC 1.10.2.2) (Core protein II) (Complex III subunit II) - Homo sapiens (Human)	dme:CG4169-PA	48	126	4e-28	CG4169; CG4169 gene product from transcript CG4169-RA										H. irritans cytocrome bc-1 complex core protein	|a1_0015_G06.ab1|
a1_0015_G07.ab1	HO000899	223					1																															|a1_0015_G07.ab1|
a1_0015_G09.ab1	HO000900	849	406	570	165	53.3333	1																															|a1_0015_G09.ab1|
a1_0015_G10.ab1	HO000901	368	292	71	222	36.4865	1																															|a1_0015_G10.ab1|
a1_0015_G11.ab1	HO000902	128					1																															|a1_0015_G11.ab1|
a1_0015_H01.ab1	HO000903	217					1																															|a1_0015_H01.ab1|
a1_0015_H04.ab1	HO000904	1291	910	1083	174	41.954	1																															|a1_0015_H04.ab1|
a1_0015_H11.ab1	HO000905	751	38	751	714	42.7171	1						gi|11096203|gb|AAG30233.1|	76	298	2e-79	serine protease K15/F2R3 [Chrysomya bezziana]	Q17004|SP24D_ANOGA	42	146	7e-35	Serine protease SP24D precursor (EC 3.4.21.-) (AGSP24D) - Anopheles gambiae (African malaria mosquito)	dme:CG14616-PC	65	280	8e-77	CG14616; CG14616 gene product from transcript CG14616-RC		VC1649	Vch	O	COG5640	Secreted trypsin-like serine protease	CELLULAR PROCESSES AND SIGNALING	Posttranslational modification, protein turnover, chaperones	O	Ferrine protease	|a1_0015_H11.ab1|
a1_0015_H12.ab1	HO000906	323	214	26	189	33.8624	1																															|a1_0015_H12.ab1|
a1_0016_A07.ab1	HO000907	225	18	191	174	20.1149	1																															|a1_0016_A07.ab1|
a1_0016_A11.ab1	HO000908	786	387	686	300	36.6667	1	gi|89112790|gb|DQ377065.1|	79	188	2e-44	Glossina morsitans morsitans Hsp70/Hsp90 organizing protein-like protein mRNA, complete cds	gi|89112791|gb|ABD60989.1|	84	355	2e-96	Hsp70/Hsp90 organizing protein-like protein [Glossina morsitans morsitans]	O54981|STIP1_CRIGR	52	224	4e-58	Stress-induced-phosphoprotein 1 (STI1) (Hsc70/Hsp90-organizing protein) (Hop) - Cricetulus griseus (Chinese hamster)	dme:CG2720-PA	80	346	3e-94	CG2720; CG2720 gene product from transcript CG2720-RA		SPCC645.14c	Spo	R	COG0457	FOG: TPR repeat	POORLY CHARACTERIZED	General function prediction only	R	HSP70/HSP90 organizing protein	|a1_0016_A11.ab1|
a1_0016_B01.ab1	HO000909	1408	1290	139	1152	43.5764	1																															|a1_0016_B01.ab1|
a1_0016_B04.ab1	HO000910	141					1																															|a1_0016_B04.ab1|
a1_0016_B05.ab1	HO000911	798	355	546	192	41.1458	1																															|a1_0016_B05.ab1|
a1_0016_B10.ab1	HO000912	754	223	420	198	43.9394	1	gi|74006745|ref|XM_856506.1|	93	65.9	2e-07	PREDICTED: Canis familiaris similar to DEAD-box protein 3, X-chromosomal (Helicase-like protein 2) (HLP2) (DEAD-box, X isoform), transcript variant 13 (LOC480886), mRNA	gi|125774817|ref|XP_001358660.1|	34	73.2	3e-23	GA20653-PA [Drosophila pseudoobscura] GA20653-PA [Drosophila pseudoobscura]	Q5B0J9|DBP2_EMENI	54	52.8	1e-08	ATP-dependent RNA helicase dbp2 (EC 3.6.1.-) - Emericella nidulans (Aspergillus nidulans)	bta:515075	40	55.1	3e-16	LOC515075; similar to DEAD (Asp-Glu-Ala-Asp) box polypeptide 43											|a1_0016_B10.ab1|
a1_0016_C03.ab1	HO000913	1711	761	1129	369	58.8076	1						gi|115927289|ref|XP_001198770.1|	23	75.5	1e-11	PREDICTED: hypothetical protein, partial [Strongylocentrotus purpuratus] PREDICTED: hypothetical protein, partial [Strongylocentrotus purpuratus]	Q9H2D6|TARA_HUMAN	20	53.1	3e-06	TRIO and F-actin-binding protein (Protein Tara) (Trio-associated repeat on actin) - Homo sapiens (Human)	dme:CG33300-PA	22	63.5	1e-08	CG33300; CG33300 gene product from transcript CG33300-RA											|a1_0016_C03.ab1|
a1_0016_C07.ab1	HO000914	772	63	638	576	41.3194	1	gi|125809770|ref|XM_001361196.1|	84	105	3e-19	Drosophila pseudoobscura GA12881-PA (Dpse\Mef2) mRNA, partial cds	gi|24652258|ref|NP_724859.1|	84	324	4e-87	Complementation group C [Drosophila melanogaster] SD04091p [Drosophila melanogaster] CG1429-PE, isoform E [Drosophila melanogaster]	P40791|MEF2_DROME	84	322	7e-88	Myocyte-specific enhancer factor 2 (MADS domain transcription factor D-mef2) - Drosophila melanogaster (Fruit fly)	dme:CG1429-PE	84	324	1e-87	CG1429; CG1429 gene product from transcript CG1429-RE		YBR182c	Sce	K	COG5068	Regulator of arginine metabolism and related MADS box-containing transcription factors	INFORMATION STORAGE AND PROCESSING	Transcription	K	Myocycle-specific enhacer factor 2	|a1_0016_C07.ab1|
a1_0016_C08.ab1	HO000915	523	117	386	270	41.1111	1	gi|296517|emb|Z22562.1|HISERPROC	96	327	3e-86	H.irritans serine protease mRNA	gi|15554312|gb|AAK98781.1|	67	167	3e-40	serine protease Ssp3 [Stomoxys calcitrans]	Q27289|CTR1_ANOGA	38	80.9	2e-15	Chymotrypsin-1 precursor (EC 3.4.21.1) - Anopheles gambiae (African malaria mosquito)	dme:CG14616-PC	48	105	5e-22	CG14616; CG14616 gene product from transcript CG14616-RC										H. irritans serine protease	|a1_0016_C08.ab1|
a1_0016_D01.ab1	HO000916	1931	1042	365	678	51.1799	1						gi|42569129|ref|NP_179444.2|	18	45.4	1e-09	cupin family protein [Arabidopsis thaliana]	Q8H0U8|RH42_ARATH	26	43.5	1e-06	DEAD-box ATP-dependent RNA helicase 42 (EC 3.6.1.-) - Arabidopsis thaliana (Mouse-ear cress)	ath:At2g18540	18	45.4	4e-10	F24H14.11; cupin family protein											|a1_0016_D01.ab1|
a1_0016_D05.ab1	HO000917	567	304	38	267	43.4457	1						gi|38047795|gb|AAR09800.1|	78	94.7	3e-18	similar to Drosophila melanogaster CG18624 [Drosophila yakuba]						dme:CG18009-PA	76	92	6e-18	CG18009; CG18009 gene product from transcript CG18009-RA CG18009 gene product from transcript CG18009-RD											|a1_0016_D05.ab1|
a1_0016_D07.ab1	HO000918	782	296	3	294	46.5986	1						gi|157816875|gb|ABV82429.1|	50	135	5e-34	TA01762p [Drosophila melanogaster]						dme:CG8997-PA	50	135	2e-34	CG8997; CG8997 gene product from transcript CG8997-RA											|a1_0016_D07.ab1|
a1_0016_D08.ab1	HO000919	825	141	755	615	40.1626	1						gi|125806754|ref|XP_001360154.1|	70	276	9e-81	GA21786-PA [Drosophila pseudoobscura] GA21786-PA [Drosophila pseudoobscura]	P15122|ALDR_RABIT	48	184	5e-49	Aldose reductase (EC 1.1.1.21) (AR) (Aldehyde reductase) - Oryctolagus cuniculus (Rabbit)	dme:CG9436-PA	66	268	1e-78	CG9436; CG9436 gene product from transcript CG9436-RA		ECU01g0970	Ecu	R	COG0656	Aldo/keto reductases, related to diketogulonate reductase	POORLY CHARACTERIZED	General function prediction only	R	Aldose reductase	|a1_0016_D08.ab1|
a1_0016_D10.ab1	HO000920	101					1																															|a1_0016_D10.ab1|
a1_0016_D11.ab1	HO000921	414	39	284	246	42.2764	1						gi|38048543|gb|AAR10174.1|	58	120	2e-26	similar to Drosophila melanogaster CG10219 [Drosophila yakuba]	Q9VCI5|DHSD_DROME	56	120	2e-27	Putative succinate dehydrogenase [ubiquinone] cytochrome b small subunit, mitochondrial precursor (CybS) (Succinate-ubiquinone reductase membrane anchor subunit) - Drosophila melanogaster (Fruit fly)	dme:CG10219-PA	56	120	1e-26	Dmel_CG10219; CG10219 gene product from transcript CG10219-RA [EC:1.3.5.1] [KO:K00237]										Succinate dehydrogenase (ubiquinone)	|a1_0016_D11.ab1|
a1_0016_E01.ab1	HO000922	1432	102	479	378	44.1799	1																															|a1_0016_E01.ab1|
a1_0016_E03.ab1	HO000923	620	94	456	363	44.6281	1						gi|28571792|ref|NP_732653.2|	54	133	9e-30	CG31233 CG31233-PA [Drosophila melanogaster] GH12469p [Drosophila melanogaster] CG31233-PA [Drosophila melanogaster]						dme:CG31233-PA	54	133	3e-30	Dmel_CG31233; CG31233 gene product from transcript CG31233-RA											|a1_0016_E03.ab1|
a1_0016_E04.ab1	HO000924	1402	973	605	369	42.0054	1						gi|71661587|ref|XP_817813.1|	18	58.5	6e-09	hypothetical protein Tc00.1047053508693.190 [Trypanosoma cruzi strain CL Brener] hypothetical protein, conserved [Trypanosoma cruzi]	O55035|PPIG_RAT	21	57	2e-07	Peptidyl-prolyl cis-trans isomerase G (EC 5.2.1.8) (Peptidyl-prolyl isomerase G) (PPIase G) (Rotamase G) (Cyclophilin G) (Matrin cyclophilin) (Matrin-cyp) - Rattus norvegicus (Rat)	dme:CG2839-PA	19	65.9	2e-09	CG2839; CG2839 gene product from transcript CG2839-RA											|a1_0016_E04.ab1|
a1_0016_E05.ab1	HO000925	660	52	450	399	40.3509	1						gi|125977536|ref|XP_001352801.1|	73	207	1e-56	GA17392-PA [Drosophila pseudoobscura] GA17392-PA [Drosophila pseudoobscura]	Q920A6|RISC_RAT	43	125	3e-30	Retinoid-inducible serine carboxypeptidase precursor (EC 3.4.16.-) (Serine carboxypeptidase 1) - Rattus norvegicus (Rat)	dme:CG3344-PA	73	208	5e-56	CG3344; CG3344 gene product from transcript CG3344-RA [EC:3.4.16.-] [KO:K01289]		SPAC19G12.10c_2	Spo	E	COG2939	Carboxypeptidase C (cathepsin A)	METABOLISM	Amino acid transport and metabolism	E	Serine protease	|a1_0016_E05.ab1|
a1_0016_E07.ab1	HO000926	469	210	67	144	32.6389	1																															|a1_0016_E07.ab1|
a1_0016_F01.ab1	HO000927	1533	610	182	429	48.7179	1																															|a1_0016_F01.ab1|
a1_0016_F02.ab1	HO000928	989	344	84	261	34.4828	1																															|a1_0016_F02.ab1|
a1_0016_F03.ab1	HO000929	409	359	237	123	31.7073	1	gi|15810669|gb|AF272976.1|AF272976	95	67.9	3e-08	Homo sapiens kelch-like 5 protein (KLHL5) mRNA, complete cds																										|a1_0016_F03.ab1|
a1_0016_F04.ab1	HO000930	1104	300	106	195	37.9487	1																															|a1_0016_F04.ab1|
a1_0016_F05.ab1	HO000931	734	235	669	435	42.2989	1						gi|125810936|ref|XP_001361679.1|	48	197	4e-49	GA12325-PA [Drosophila pseudoobscura] GA12325-PA [Drosophila pseudoobscura]						dme:CG13492-PB	47	192	7e-48	CG13492; CG13492 gene product from transcript CG13492-RB											|a1_0016_F05.ab1|
a1_0016_F09.ab1	HO000932	1360	1026	562	465	53.7634	1																															|a1_0016_F09.ab1|
a1_0016_F10.ab1	HO000933	1646	1344	1514	171	40.3509	1																															|a1_0016_F10.ab1|
a1_0016_G01.ab1	HO000934	942	585	280	306	39.2157	1						gi|21357563|ref|NP_647623.1|	48	68.6	6e-10	CG12099 CG12099-PB, isoform B [Drosophila melanogaster] CG12099 CG12099-PA, isoform A [Drosophila melanogaster] CG12099-PA, isoform A [Drosophila melanogaster] LD09551p [Drosophila melanogaster] CG12099-PB, isoform B [Drosophila melanogaster]						dme:CG12099-PA	48	68.6	2e-10	CG12099; CG12099 gene product from transcript CG12099-RA CG12099 gene product from transcript CG12099-RB											|a1_0016_G01.ab1|
a1_0016_G02.ab1	HO000935	181					1																															|a1_0016_G02.ab1|
a1_0016_G04.ab1	HO000936	781	91	555	465	49.2473	1	gi|125984709|ref|XM_001356083.1|	83	101	4e-18	Drosophila pseudoobscura GA10478-PA (Dpse\GA10478) mRNA, partial cds	gi|19921566|ref|NP_610013.1|	68	241	4e-63	CG10664 CG10664-PA, isoform A [Drosophila melanogaster] CG10664 CG10664-PB, isoform B [Drosophila melanogaster] CG10664-PA, isoform A [Drosophila melanogaster] GM14452p [Drosophila melanogaster] CG10664-PB, isoform B [Drosophila melanogaster]	O46584|COX41_AOTAZ	41	76.3	6e-16	Cytochrome c oxidase subunit 4 isoform 1 (EC 1.9.3.1) (Cytochrome c oxidase subunit IV isoform 1) (COX IV-1) (Cytochrome c oxidase polypeptide IV) (Fragment) - Aotus azarai (Southern owl monkey) (Aotus azarae)	dme:CG10664-PA	68	241	1e-63	CG10664; CG10664 gene product from transcript CG10664-RA CG10664 gene product from transcript CG10664-RB [EC:1.9.3.1] [KO:K02263]											|a1_0016_G04.ab1|
a1_0016_G05.ab1	HO000937	1198	837	1049	213	40.8451	1																															|a1_0016_G05.ab1|
a1_0016_G07.ab1	HO000938	936	803	919	117	25.641	1																															|a1_0016_G07.ab1|
a1_0016_G09.ab1	HO000939	1390	1200	949	252	47.619	1						gi|125833706|ref|XP_001338186.1|	35	51.6	1e-07	PREDICTED: hypothetical protein [Danio rerio]						dme:CG2839-PA	35	52.4	3e-06	CG2839; CG2839 gene product from transcript CG2839-RA											|a1_0016_G09.ab1|
a1_0016_H04.ab1	HO000940	1433	1125	130	996	39.257	1																															|a1_0016_H04.ab1|
a1_0016_H06.ab1	HO000941	166					1																															|a1_0016_H06.ab1|
a1_0016_H08.ab1	HO000942	1327	292	80	213	37.5587	1																															|a1_0016_H08.ab1|
a1_0016_H11.ab1	HO000943	1934	612	226	387	39.5349	1						gi|118350731|ref|XP_001008644.1|	16	47	1e-08	Bifunctional endo-1,4-beta-xylanase xylA precursor, putative [Tetrahymena thermophila SB210] Bifunctional endo-1,4-beta-xylanase xylA precursor, putative [Tetrahymena thermophila SB210]						dme:CG3291-PA	20	46.2	2e-08	CG3291; CG3291 gene product from transcript CG3291-RA [EC:3.1.13.-]											|a1_0016_H11.ab1|
a1_0016_H12.ab1	HO000944	740	175	738	564	13.8298	1																															|a1_0016_H12.ab1|
a1_0021_A07.ab1	HO000945	793	575	402	174	49.4253	1						gi|3426089|emb|CAA09069.1|	34	95.1	4e-21	polyprotein [Drosophila melanogaster]																					|a1_0021_A07.ab1|
a1_0021_A11.ab1	HO000946	605	514	2	513	29.6296	1																															|a1_0021_A11.ab1|
a1_0021_B03.ab1	HO000947	761					1																															|a1_0021_B03.ab1|
a1_0021_B05.ab1	HO000948	111					1																															|a1_0021_B05.ab1|
a1_0021_B06.ab1	HO000949	185					1																															|a1_0021_B06.ab1|
a1_0021_B07.ab1	HO000950	816	432	815	384	65.3646	1	gi|95105398|gb|DQ533708.1|	93	71.9	4e-09	Stomoxys calcitrans mitochondrion, partial genome																										|a1_0021_B07.ab1|
a1_0021_B11.ab1	HO000951	1324	697	218	480	38.75	1																															|a1_0021_B11.ab1|
a1_0021_B12.ab1	HO000952	933	537	692	156	51.9231	1																															|a1_0021_B12.ab1|
a1_0021_C03.ab1	HO000953	771	104	574	471	47.3461	1						gi|18858089|ref|NP_572610.1|	75	225	3e-57	lethal (1) G0230 CG2968-PA [Drosophila melanogaster] CG2968-PA [Drosophila melanogaster] RE24457p [Drosophila melanogaster]	Q9D3D9|ATPD_MOUSE	44	127	5e-29	ATP synthase delta chain, mitochondrial precursor (EC 3.6.3.14) - Mus musculus (Mouse)	dme:CG15207-PA	75	225	8e-58	CG15207; CG15207 gene product from transcript CG15207-RA		YDL004w	Sce	C	COG0355	F0F1-type ATP synthase, epsilon subunit (mitochondrial delta subunit)	METABOLISM	Energy production and conversion	C	ATPase delta	|a1_0021_C03.ab1|
a1_0021_C04.ab1	HO000954	775	501	755	255	39.6078	1						gi|158291225|ref|XP_562833.3|	74	117	6e-25	AGAP003074-PA [Anopheles gambiae str. PEST] AGAP003074-PA [Anopheles gambiae str. PEST]	Q9QZD8|DIC_MOUSE	68	102	2e-21	Mitochondrial dicarboxylate carrier (Solute carrier family 25 member 10) - Mus musculus (Mouse)	cel:K11G12.5	67	110	4e-23	Hypothetical protein K11G12.5										Mitocondrial	|a1_0021_C04.ab1|
a1_0021_C06.ab1	HO000955	804	272	3	270	32.2222	1																															|a1_0021_C06.ab1|
a1_0021_C08.ab1	HO000956	1136	815	660	156	25.641	1																															|a1_0021_C08.ab1|
a1_0021_C09.ab1	HO000957	756	330	686	357	44.8179	1						gi|125980168|ref|XP_001354116.1|	49	69.3	2e-10	GA20164-PA [Drosophila pseudoobscura] GA20164-PA [Drosophila pseudoobscura]						dme:CG7184-PA	41	57.8	2e-07	CG7184; CG7184 gene product from transcript CG7184-RA CG7184 gene product from transcript CG7184-RB											|a1_0021_C09.ab1|
a1_0021_D01.ab1	HO000958	346	200	3	198	45.9596	1																															|a1_0021_D01.ab1|
a1_0021_D010.ab1	HO000959	248					1																															|a1_0021_D010.ab1|
a1_0021_D07.ab1	HO000960	851	150	851	702	6.69516	1																															|a1_0021_D07.ab1|
a1_0021_D09.ab1	HO000961	772	46	771	726	40.3581	1						gi|125778394|ref|XP_001359955.1|	53	88.2	5e-16	GA20187-PA [Drosophila pseudoobscura] GA20187-PA [Drosophila pseudoobscura]						dme:CG7218-PA	51	87	3e-16	CG7218; CG7218 gene product from transcript CG7218-RA											|a1_0021_D09.ab1|
a1_0021_E03.ab1	HO000962	255					1																															|a1_0021_E03.ab1|
a1_0021_E05.ab1	HO000963	785	397	164	234	41.8803	1																															|a1_0021_E05.ab1|
a1_0021_E06.ab1	HO000964	788	240	719	480	50.4167	1	gi|155933|gb|L12254.1|BCCACTINA	90	648	0	Bactrocera dorsalis (clones pBdA2.1 and pBdA2) muscle-specific actin gene, complete cds	gi|21064361|gb|AAM29410.1|	89	310	6e-83	RE12057p [Drosophila melanogaster]	P10981|ACT5_DROME	89	310	4e-84	Actin-87E - Drosophila melanogaster (Fruit fly)	dme:CG18290-PA	89	310	2e-83	Dmel_CG18290; CG18290 gene product from transcript CG18290-RA CG18290 gene product from transcript CG18290-RB [KO:K05692]		SPBC32H8.12c	Spo	Z	COG5277	Actin and related proteins	CELLULAR PROCESSES AND SIGNALING	Cytoskeleton	Z	Actin	|a1_0021_E06.ab1|
a1_0021_E07.ab1	HO000965	806	657	526	132	39.3939	1	gi|495537|gb|U09795.1|HIU09795	81	85.7	3e-13	Haematobia irritans exigua clone 8 serine protease mRNA, partial cds	gi|495538|gb|AAA18620.1|	42	70.9	0	serine protease	P17205|SER1_DROME	65	30.8	0	Serine proteases 1/2 precursor (EC 3.4.21.-) (Protein Jonah 99Cii/99Ciii) - Drosophila melanogaster (Fruit fly)	dme:CG11912-PA	48	34.7	0	CG11912; CG11912 gene product from transcript CG11912-RA		PA3420	Pae	K	COG2909	ATP-dependent transcriptional regulator	INFORMATION STORAGE AND PROCESSING	Transcription	K	Serine protease	|a1_0021_E07.ab1|
a1_0021_E08.ab1	HO000966	333	56	163	108	42.5926	1																															|a1_0021_E08.ab1|
a1_0021_E09.ab1	HO000967	452					1	gi|66796422|gb|DQ029097.1|	86	319	6e-84	Haematobia irritans irritans mitochondrion, complete genome																									Mitocondrial	|a1_0021_E09.ab1|
a1_0021_E11.ab1	HO000968	1066	329	9	321	35.2025	1																															|a1_0021_E11.ab1|
a1_0021_F01.ab1	HO000969	105					1																															|a1_0021_F01.ab1|
a1_0021_F03.ab1	HO000970	680	209	355	147	23.1293	1																															|a1_0021_F03.ab1|
a1_0021_F06.ab1	HO000971	811	321	157	165	46.6667	1						gi|157816875|gb|ABV82429.1|	42	89	2e-21	TA01762p [Drosophila melanogaster]						dme:CG8997-PA	42	89	5e-22	CG8997; CG8997 gene product from transcript CG8997-RA											|a1_0021_F06.ab1|
a1_0021_G08.ab1	HO000972	748	55	696	642	39.2523	1						gi|17861734|gb|AAL39344.1|	74	320	7e-86	GH25629p [Drosophila melanogaster]	Q1JPA0|AL3B1_BOVIN	45	182	1e-45	Aldehyde dehydrogenase 3B1 (EC 1.2.1.5) - Bos taurus (Bovine)	dme:CG11140-PF	74	320	2e-86	CG11140; CG11140 gene product from transcript CG11140-RF CG11140 gene product from transcript CG11140-RG		alr3672	Nos	C	COG1012	NAD-dependent aldehyde dehydrogenases	METABOLISM	Energy production and conversion	C	Bovine	|a1_0021_G08.ab1|
a1_0021_H01.ab1	HO000973	726	442	726	285	46.3158	1	gi|475797|gb|L32141.1|LYARRLSUB	87	63.9	9e-07	Mitochondrion Lymantria dispar ribosomal RNA large subunit																										|a1_0021_H01.ab1|
a1_0021_H06.ab1	HO000974	133					1																															|a1_0021_H06.ab1|
a1_0021_H07.ab1	HO000975	778	703	443	261	50.1916	1	gi|8132232|gb|AF154776.1|	90	83.8	1e-12	Eristalinus punctulatus 16S ribosomal RNA gene, partial sequence; mitochondrial gene for mitochondrial product																										|a1_0021_H07.ab1|
a1_0021_H12.ab1	HO000976	1661	287	3	285	40.7018	1																															|a1_0021_H12.ab1|
a1_0022_A02.ab1	HO000977	472	272	150	123	28.4553	1																															|a1_0022_A02.ab1|
a1_0022_A08.ab1	HO000978	535	12	113	102	20.5882	1	gi|66796422|gb|DQ029097.1|	89	361	2e-96	Haematobia irritans irritans mitochondrion, complete genome																									Mitocondrial	|a1_0022_A08.ab1|
a1_0022_C05.ab1	HO000979	223	127	2	126	46.0317	1						gi|148690471|gb|EDL22418.1|	65	57.8	2e-07	protease, serine, 29 [Mus musculus]	P35038|TRY4_ANOGA	64	55.1	7e-08	Trypsin-4 precursor (EC 3.4.21.4) - Anopheles gambiae (African malaria mosquito)	mmu:113867	65	57.8	6e-08	V1rb10; vomeronasal 1 receptor, B10 [KO:K04614]											|a1_0022_C05.ab1|
a1_0022_C12.ab1	HO000980	756	384	1	384	44.5312	1	gi|157121050|ref|XM_001653700.1|	83	163	1e-36	Aedes aegypti enolase (AaeL_AAEL001668) mRNA, complete cds	gi|157674465|gb|ABV60328.1|	93	197	4e-49	putative enolase [Lutzomyia longipalpis]	P15007|ENO_DROME	91	196	1e-49	Enolase (EC 4.2.1.11) (2-phosphoglycerate dehydratase) (2-phospho-D-glycerate hydro-lyase) - Drosophila melanogaster (Fruit fly)	dme:CG17654-PA	91	196	5e-49	CG17654; CG17654 gene product from transcript CG17654-RA [EC:4.2.1.11] [KO:K01689]		YGR254w	Sce	G	COG0148	Enolase	METABOLISM	Carbohydrate transport and metabolism	G	Enolase	|a1_0022_C12.ab1|
a1_0022_D02.ab1	HO000981	775	51	773	723	42.8769	1						gi|125772833|ref|XP_001357675.1|	51	267	6e-70	GA13791-PA [Drosophila pseudoobscura] GA13791-PA [Drosophila pseudoobscura]	Q9UAY4|ASM3_CAEEL	21	52	2e-06	Putative sphingomyelin phosphodiesterase asm-3 precursor (EC 3.1.4.12) - Caenorhabditis elegans	dme:CG31004-PA	48	244	2e-63	Dmel_CG31004; CG31004 gene product from transcript CG31004-RA CG31004 gene product from transcript CG31004-RB											|a1_0022_D02.ab1|
a1_0022_D03.ab1	HO000982	790	122	340	219	46.1187	1						gi|125978785|ref|XP_001353425.1|	52	79.7	2e-13	GA14782-PA [Drosophila pseudoobscura] GA14782-PA [Drosophila pseudoobscura]						dme:CG18081-PA	49	75.9	8e-13	CG18081; CG18081 gene product from transcript CG18081-RA											|a1_0022_D03.ab1|
a1_0022_D05.ab1	HO000983	795	358	678	321	40.1869	1						gi|69207764|gb|AAZ03744.1|	40	91.3	4e-24	carbonic anhydrase 4 [Squalus acanthias]	P00919|CAH2_RABIT	38	100	1e-23	Carbonic anhydrase 2 (EC 4.2.1.1) (Carbonic anhydrase II) (Carbonate dehydratase II) (CA-II) - Oryctolagus cuniculus (Rabbit)	cfa:477928	39	99	8e-23	LOC477928; similar to Carbonic anhydrase II (Carbonate dehydratase II) (CA-II) (Carbonic anhydrase C)										Carbonic anhydrase	|a1_0022_D05.ab1|
a1_0022_D07.ab1	HO000984	163	30	161	132	47.7273	1																															|a1_0022_D07.ab1|
a1_0022_D09.ab1	HO000985	790	194	346	153	47.0588	1																															|a1_0022_D09.ab1|
a1_0022_E02.ab1	HO000986	292	174	55	120	55	1																															|a1_0022_E02.ab1|
a1_0022_G01.ab1	HO000987	1741	1461	1739	279	47.6703	1																															|a1_0022_G01.ab1|
a1_0022_G010.ab1	HO000988	578					1	gi|42410857|gb|AE017196.1|	99	1001	0	Wolbachia endosymbiont of Drosophila melanogaster, complete genome	gi|78033430|emb|CAJ30045.1|	37	92.8	1e-17	conserved hypothetical protein [Magnetospirillum gryphiswaldense]						bma:BMA1789	78	80.9	7e-15	hypothetical protein											|a1_0022_G010.ab1|
a1_0022_G07.ab1	HO000989	771	235	744	510	41.7647	1						gi|125980993|ref|XP_001354503.1|	56	246	1e-63	GA12236-PA [Drosophila pseudoobscura] GA12236-PA [Drosophila pseudoobscura]	Q9H477|RBSK_HUMAN	35	158	2e-38	Ribokinase (EC 2.7.1.15) - Homo sapiens (Human)	dme:CG17010-PA	42	185	7e-46	CG17010; CG17010 gene product from transcript CG17010-RA [EC:2.7.1.15] [KO:K00852]		RSc1013	Rso	G	COG0524	Sugar kinases, ribokinase family	METABOLISM	Carbohydrate transport and metabolism	G	Ribokinase	|a1_0022_G07.ab1|
a1_0022_G09.ab1	HO000990	779	435	620	186	40.3226	1						gi|118582635|gb|ABL07631.1|	41	70.9	3e-21	cytochrome oxidase subunit I [Ophiomyia sp. Opfl]	P00400|COX1_DROYA	38	67.4	1e-20	Cytochrome c oxidase subunit 1 (EC 1.9.3.1) (Cytochrome c oxidase polypeptide I) - Drosophila yakuba (Fruit fly)	cfa:804478	31	51.6	5e-15	COX1; cytochrome c oxidase subunit I [EC:1.9.3.1] [KO:K02256]		CC3406	Ccr	C	COG0843	Heme/copper-type cytochrome/quinol oxidases, subunit 1	METABOLISM	Energy production and conversion	C		|a1_0022_G09.ab1|
a1_0022_G12.ab1	HO000991	652	186	329	144	42.3611	1						gi|125980317|ref|XP_001354183.1|	88	206	1e-51	GA10050-PA [Drosophila pseudoobscura] GA10050-PA [Drosophila pseudoobscura]	O02373|UGDH_DROME	88	204	2e-52	UDP-glucose 6-dehydrogenase (EC 1.1.1.22) (UDP-Glc dehydrogenase) (UDP-GlcDH) (UDPGDH) (Protein sugarless) - Drosophila melanogaster (Fruit fly)	dme:CG10072-PA	88	204	8e-52	CG10072; CG10072 gene product from transcript CG10072-RA [EC:1.1.1.22] [KO:K00012]										UDP-Glucose 6-dehydrogenase	|a1_0022_G12.ab1|
a1_0022_H04.ab1	HO000992	769	78	767	690	46.6667	1	gi|24640141|ref|NM_167075.1|	81	287	4e-74	Drosophila melanogaster Ribosomal protein L7A CG3314-RC, transcript variant C (RpL7A), mRNA	gi|806545|emb|CAA58023.1|	87	337	5e-91	ribosomal protein L7a [Drosophila melanogaster]	P46223|RL7A_DROME	87	337	3e-92	60S ribosomal protein L7a - Drosophila melanogaster (Fruit fly)	dme:CG9650-PB	87	337	1e-91	Dmel_CG9650; CG9650 gene product from transcript CG9650-RB		SPBC29A3.04	Spo	J	COG1358	Ribosomal protein HS6-type (S12/L30/L7a)	INFORMATION STORAGE AND PROCESSING	Translation, ribosomal structure and biogenesis	J	60s L7a	|a1_0022_H04.ab1|
a1_0022_H11.ab1	HO000993	233	99	233	135	31.8519	1																															|a1_0022_H11.ab1|
a1_0023_A02.ab1	HO000994	645	621	517	105	55.2381	1																															|a1_0023_A02.ab1|
a1_0023_A03.ab1	HO000995	780	183	317	135	27.4074	1																															|a1_0023_A03.ab1|
a1_0023_B04.ab1	HO000996	443					1	gi|66796422|gb|DQ029097.1|	100	349	6e-93	Haematobia irritans irritans mitochondrion, complete genome																									Mitocondrial	|a1_0023_B04.ab1|
a1_0023_B10.ab1	HO000997	102					1																															|a1_0023_B10.ab1|
a1_0023_B11.ab1	HO000998	798	516	184	333	60.961	1																															|a1_0023_B11.ab1|
a1_0023_B12.ab1	HO000999	749	633	445	189	37.037	1																															|a1_0023_B12.ab1|
a1_0023_C04.ab1	HO001000	792	282	61	222	50.4505	1																															|a1_0023_C04.ab1|
a1_0023_C08.ab1	HO001001	114					1																															|a1_0023_C08.ab1|
a1_0023_C11.ab1	HO001002	762	172	762	591	38.4095	1						gi|24646109|ref|NP_731640.1|	75	187	5e-46	glorund CG6946-PC, isoform C [Drosophila melanogaster] CG6946-PC, isoform C [Drosophila melanogaster]	Q794E4|HNRPF_RAT	40	99	2e-20	Heterogeneous nuclear ribonucleoprotein F (hnRNP F) - Rattus norvegicus (Rat)	dme:CG6946-PC	75	187	1e-46	Dmel_CG6946; CG6946 gene product from transcript CG6946-RC										Heterogenus nuclear ribonucleoprotein	|a1_0023_C11.ab1|
a1_0023_C12.ab1	HO001003	533	58	381	324	49.0741	1	gi|125809377|ref|XM_001361057.1|	84	61.9	3e-06	Drosophila pseudoobscura GA14437-PA (Dpse\GA14437) mRNA, partial cds	gi|124014116|gb|ABM88308.1|	78	169	1e-40	mitochondrial cytochrome c oxidase subunit 6A isoform 1 [Drosophila simulans] mitochondrial cytochrome c oxidase subunit 6A isoform 1 [Drosophila simulans] mitochondrial cytochrome c oxidase subunit 6A isoform 1 [Drosophila simulans] mitochondrial cytochrome c oxidase subunit 6A isoform 1 [Drosophila simulans] mitochondrial cytochrome c oxidase subunit 6A isoform 1 [Drosophila simulans] mitochond…	O13082|CX6A1_CYPCA	54	103	4e-22	Cytochrome c oxidase polypeptide VIa, mitochondrial precursor (EC 1.9.3.1) - Cyprinus carpio (Common carp)	dme:CG17280-PA	76	165	5e-40	CG17280; CG17280 gene product from transcript CG17280-RA [EC:1.9.3.1] [KO:K02266]											|a1_0023_C12.ab1|
a1_0023_D03.ab1	HO001004	130					1																															|a1_0023_D03.ab1|
a1_0023_D09.ab1	HO001005	328	271	101	171	40.9357	1	gi|125978770|ref|XM_001353382.1|	81	103	5e-19	Drosophila pseudoobscura GA18878-PA (Dpse\GA18878) mRNA, partial cds	gi|3023156|gb|AAD13354.1|	92	135	7e-31	decahistidyl-kinesin light chain [Expression vector pPK121]	P46824|KLC_DROME	92	135	3e-32	Kinesin light chain (KLC) - Drosophila melanogaster (Fruit fly)	dme:CG5433-PA	92	135	2e-31	CG5433; CG5433 gene product from transcript CG5433-RA										Kinesin light chain	|a1_0023_D09.ab1|
a1_0023_E01.ab1	HO001006	801	148	501	354	44.9153	1						gi|17648133|ref|NP_523691.1|	45	148	2e-40	zetaTrypsin CG12387-PA [Drosophila melanogaster] Trypsin zeta precursor CG12387-PA [Drosophila melanogaster] RE60340p [Drosophila melanogaster]	P42280|TRYZ_DROME	45	148	9e-42	Trypsin zeta precursor (EC 3.4.21.4) - Drosophila melanogaster (Fruit fly)	dme:CG12387-PA	45	148	5e-41	CG12387; CG12387 gene product from transcript CG12387-RA [EC:3.4.21.4] [KO:K01312]										Zeta trypsin	|a1_0023_E01.ab1|
a1_0023_E05.ab1	HO001007	114					1																															|a1_0023_E05.ab1|
a1_0023_E08.ab1	HO001008	384	47	382	336	36.0119	1						gi|45552915|ref|NP_995984.1|	74	194	2e-48	CG12734 CG12734-PB, isoform B [Drosophila melanogaster] LD40094p [Drosophila melanogaster] CG12734-PB, isoform B [Drosophila melanogaster]	P85120|DAPLE_XENLA	27	53.5	2e-07	Daple-like protein (Dvl-associating protein with a high frequency of leucine residues-like) (xDal) - Xenopus laevis (African clawed frog)	dme:CG12734-PB	74	194	5e-49	CG12734; CG12734 gene product from transcript CG12734-RB											|a1_0023_E08.ab1|
a1_0023_E10.ab1	HO001009	400	28	135	108	28.7037	1																															|a1_0023_E10.ab1|
a1_0023_F03.ab1	HO001010	778	281	72	210	39.0476	1						gi|17137442|ref|NP_477296.1|	33	78.6	4e-13	ER lumen protein retaining receptor 2 [Drosophila melanogaster] ER lumen protein retaining receptor 2 [Drosophila melanogaster] ER lumen protein retaining receptor 2 [Drosophila melanogaster] ER lumen protein retaining receptor ER lumem protein retaining receptor 2 [Drosophila melanogaster] ER lumen protein retaining receptor [Drosophila melanogaster] CG5183-PA, isoform A [Drosophila melanogaster…	O76767|ERD2_DROME	33	78.6	2e-14	ER lumen protein retaining receptor - Drosophila melanogaster (Fruit fly)	dme:CG5183-PA	33	78.6	1e-13	CG5183; CG5183 gene product from transcript CG5183-RA CG5183 gene product from transcript CG5183-RB										ER lumen protein retaining receptor 2	|a1_0023_F03.ab1|
a1_0023_F07.ab1	HO001011	789	301	119	183	44.8087	1																															|a1_0023_F07.ab1|
a1_0023_G08.ab1	HO001012	116					1																															|a1_0023_G08.ab1|
a1_0023_H03.ab1	HO001013	780	635	159	477	43.8155	1						gi|24496454|gb|AAN60085.1|	32	73.6	1e-20	phosphotrypsin [Glossina fuscipes fuscipes]						dme:CG10472-PA	27	47	1e-08	CG10472; CG10472 gene product from transcript CG10472-RA										Trypsin	|a1_0023_H03.ab1|
a1_0023_H05.ab1	HO001014	786	25	747	723	36.5145	1						gi|126121|sp|P05047|LECA_SARPE	36	141	4e-32	Lectin subunit alpha precursor lectin alpha subunit lectin [Sarcophaga peregrina] AT stretch-binding protein	P05047|LECA_SARPE	36	141	2e-33	Lectin subunit alpha precursor - Sarcophaga peregrina (Flesh fly) (Boettcherisca peregrina)	gga:396445	32	76.3	6e-13	MYLK; myosin, light polypeptide kinase										Lectin (AT stietch-binding protein)(manose receptor)	|a1_0023_H05.ab1|
a1_0023_H06.ab1	HO001015	774	587	426	162	32.716	1						gi|21430276|gb|AAM50816.1|	72	78.2	5e-13	LD35918p [Drosophila melanogaster]	Q24246|DYIN_DROME	72	78.2	3e-14	Dynein intermediate chain, cytosolic (DH IC) (Cytoplasmic dynein intermediate chain) (Protein short wing) - Drosophila melanogaster (Fruit fly)	dme:CG1801-PA	72	78.2	2e-13	CG1801; CG1801 gene product from transcript CG1801-RA										Dynein	|a1_0023_H06.ab1|
a1_0023_H10.ab1	HO001016	189	5	136	132	43.1818	1						gi|19921912|ref|NP_610496.1|	83	61.2	2e-08	CG1809 CG1809-PA [Drosophila melanogaster] CG1809-PA [Drosophila melanogaster] GH04113p [Drosophila melanogaster]						dme:CG1809-PA	83	61.2	6e-09	CG1809; CG1809 gene product from transcript CG1809-RA [EC:3.1.3.1] [KO:K01077]											|a1_0023_H10.ab1|
a1_0023_H11.ab1	HO001017	392	213	1	213	41.3146	1																															|a1_0023_H11.ab1|
a1_0024_A03.ab1	HO001018	462	68	367	300	36	1						gi|17861640|gb|AAL39297.1|	52	140	3e-32	GH17087p [Drosophila melanogaster]						dme:CG3312-PA	52	140	1e-32	CG3312; CG3312 gene product from transcript CG3312-RA CG3312 gene product from transcript CG3312-RB											|a1_0024_A03.ab1|
a1_0024_A05.ab1	HO001019	109					1																															|a1_0024_A05.ab1|
a1_0024_A11.ab1	HO001020	552	268	492	225	30.6667	1	gi|113194865|gb|AE014296.4|	87	67.9	4e-08	Drosophila melanogaster chromosome 3L, complete sequence																										|a1_0024_A11.ab1|
a1_0024_B08.ab1	HO001021	207					1						gi|125979377|ref|XP_001353721.1|	76	65.5	1e-09	GA18600-PA [Drosophila pseudoobscura] GA18600-PA [Drosophila pseudoobscura]	Q8IQC1|FA18_DROME	67	61.6	8e-10	FAM18-like protein CG5021 - Drosophila melanogaster (Fruit fly)	dme:CG5021-PB	67	61.6	4e-09	CG5021; CG5021 gene product from transcript CG5021-RB										FAM 18 like protein	|a1_0024_B08.ab1|
a1_0024_B11.ab1	HO001022	752	285	73	213	49.7653	1	gi|296513|emb|Z22560.1|HISERPROA	80	127	7e-26	H.irritans serine protease mRNA	gi|9651984|gb|AAF91345.1|	44	172	1e-41	chymotrypsin-like serine protease precursor [Glossina morsitans morsitans]						dme:CG11912-PA	36	132	7e-30	CG11912; CG11912 gene product from transcript CG11912-RA										H. irritans serine protease	|a1_0024_B11.ab1|
a1_0024_C01.ab1	HO001023	649	316	627	312	40.3846	1	gi|161078518|ref|NM_001104408.1|	84	61.9	3e-06	Drosophila melanogaster CG17618-RB, transcript variant B (CG17618), mRNA	gi|161078519|ref|NP_001097878.1|	86	55.8	2e-06	CG17618-PB, isoform B [Drosophila melanogaster] CG17618-PB, isoform B [Drosophila melanogaster]						dme:CG17618-PA	86	55.8	6e-07	Dmel_CG17618; CG17618 gene product from transcript CG17618-RA											|a1_0024_C01.ab1|
a1_0024_C02.ab1	HO001024	270	259	131	129	32.5581	1																															|a1_0024_C02.ab1|
a1_0024_C05.ab1	HO001025	482	172	50	123	25.2033	1																															|a1_0024_C05.ab1|
a1_0024_C08.ab1	HO001026	260					1																															|a1_0024_C08.ab1|
a1_0024_C09.ab1	HO001027	797	518	796	279	46.595	1																															|a1_0024_C09.ab1|
a1_0024_D01.ab1	HO001028	128					1																															|a1_0024_D01.ab1|
a1_0024_D03.ab1	HO001029	790	532	687	156	31.4103	1																															|a1_0024_D03.ab1|
a1_0024_D04.ab1	HO001030	327	165	1	165	20.6061	1																															|a1_0024_D04.ab1|
a1_0024_D06.ab1	HO001031	557	165	34	132	39.3939	1	gi|121543920|gb|EF070559.1|	91	83.8	7e-13	Maconellicoccus hirsutus clone WHMH3605 hypothetical protein mRNA, complete cds	gi|125978785|ref|XP_001353425.1|	96	110	5e-23	GA14782-PA [Drosophila pseudoobscura] GA14782-PA [Drosophila pseudoobscura]	Q9D115|ZN706_MOUSE	68	78.6	1e-14	Zinc finger protein 706 - Mus musculus (Mouse)	dme:CG18081-PA	90	104	8e-22	CG18081; CG18081 gene product from transcript CG18081-RA										Zinc finger protein	|a1_0024_D06.ab1|
a1_0024_D10.ab1	HO001032	466	228	407	180	51.1111	1						gi|24650387|ref|NP_651500.1|	55	76.6	5e-13	CG14245-PA, isoform A [Drosophila melanogaster] CG14245-PA, isoform A [Drosophila melanogaster]						dme:CG3368-PA	55	76.6	1e-13	Dmel_CG3368; CG3368 gene product from transcript CG3368-RA											|a1_0024_D10.ab1|
a1_0024_E07.ab1	HO001033	785	60	785	726	38.4298	1						gi|91081817|ref|XP_974377.1|	34	60.1	1e-07	PREDICTED: similar to K11B4.1 [Tribolium castaneum]																					|a1_0024_E07.ab1|
a1_0024_E12.ab1	HO001034	747	163	711	549	44.4444	1						gi|19921464|ref|NP_609844.1|	55	202	2e-50	CG6453 CG6453-PA [Drosophila melanogaster] CG6453-PA [Drosophila melanogaster] LD46533p [Drosophila melanogaster]	P14314|GLU2B_HUMAN	46	147	4e-35	Glucosidase 2 subunit beta precursor (Glucosidase II subunit beta) (Protein kinase C substrate, 60.1 kDa protein, heavy chain) (PKCSH) (80K-H protein) - Homo sapiens (Human)	dme:CG6453-PA	55	202	5e-51	CG6453; CG6453 gene product from transcript CG6453-RA [EC:3.2.1.20] [KO:K01187]		SPCC825.02	---	---	---	---	---	---	---	Glucosidase	|a1_0024_E12.ab1|
a1_0024_F04.ab1	HO001035	810					1	gi|21629704|gb|AY123346.1|	84	103	1e-18	Musca domestica 16S ribosomal RNA gene, partial sequence; mitochondrial gene for mitochondrial product																									Mitocondrial	|a1_0024_F04.ab1|
a1_0024_G09.ab1	HO001164	601	449	315	135	25.9259	1																															|a1_0024_G09.ab1|
a1_0024_G12.ab1	HO001165	1607	931	1446	516	46.3178	1																															|a1_0024_G12.ab1|
a1_0024_H02.ab1	HO001036	753	59	751	693	39.3939	1						gi|83595241|gb|ABC25072.1|	52	256	1e-66	serine protease inhibitor 1 [Glossina morsitans morsitans]	P01014|OVALY_CHICK	32	132	1e-30	Ovalbumin-related protein Y (Gene Y protein) - Gallus gallus (Chicken)	dme:CG9455-PA	44	201	1e-50	CG9455; CG9455 gene product from transcript CG9455-RA		all0778	Nos	O	COG4826	Serine protease inhibitor	CELLULAR PROCESSES AND SIGNALING	Posttranslational modification, protein turnover, chaperones	O	Serine protease inhibitor	|a1_0024_H02.ab1|
a1_0024_H08.ab1	HO001037	773	136	330	195	48.2051	1																															|a1_0024_H08.ab1|
a1_0017_A04.ab1	HO001038	417	112	309	198	45.4545	1						gi|24652290|ref|NP_652397.1|	66	93.2	5e-18	CG2249 CG2249-PA, isoform A [Drosophila melanogaster] CG2249 CG2249-PB, isoform B [Drosophila melanogaster] GA15322-PA [Drosophila pseudoobscura] LD14731p [Drosophila melanogaster] CG2249-PA, isoform A [Drosophila melanogaster] CG2249-PB, isoform B [Drosophila melanogaster] GA15322-PA [Drosophila pseudoobscura] mitochondrial cytochrome c oxidase subunit 7C [Drosophila simulans] mitochondrial cyto…	P17665|COX7C_MOUSE	43	56.2	4e-08	Cytochrome c oxidase subunit 7C, mitochondrial precursor (EC 1.9.3.1) (Cytochrome c oxidase polypeptide VIIc) - Mus musculus (Mouse)	dme:CG2249-PA	66	93.2	1e-18	CG2249; CG2249 gene product from transcript CG2249-RA CG2249 gene product from transcript CG2249-RB [EC:1.9.3.1] [KO:K02272]											|a1_0017_A04.ab1|
a1_0017_A06.ab1	HO001039	678	412	311	102	47.0588	1																															|a1_0017_A06.ab1|
a1_0017_B02.ab1	HO001040	291					1																															|a1_0017_B02.ab1|
a1_0017_B06.ab1	HO001041	823	206	415	210	45.2381	1																															|a1_0017_B06.ab1|
a1_0017_B07.ab1	HO001042	183					1																															|a1_0017_B07.ab1|
a1_0017_B09.ab1	HO001043	791	4	627	624	41.5064	1	gi|109501123|ref|XM_001065076.1|	89	73.8	1e-09	PREDICTED: Rattus norvegicus polyribonucleotide nucleotidyltransferase 1 (Pnpt1), mRNA	gi|25012192|gb|AAN71212.1|	74	285	2e-75	GM16802p [Drosophila melanogaster]	Q8TCS8|PNPT1_HUMAN	55	200	6e-51	Polyribonucleotide nucleotidyltransferase 1, mitochondrial precursor (EC 2.7.7.8) (PNPase 1) (Polynucleotide phosphorylase-like protein) (PNPase old-35) (3'-5' RNA exonuclease OLD35) - Homo sapiens (Human)	dme:CG17245-PA	73	283	3e-75	CG17245; CG17245 gene product from transcript CG17245-RA		aq_221	Aae	J	COG1185	Polyribonucleotide nucleotidyltransferase (polynucleotide phosphorylase)	INFORMATION STORAGE AND PROCESSING	Translation, ribosomal structure and biogenesis	J		|a1_0017_B09.ab1|
a1_0017_B11.ab1	HO001044	841	309	839	531	66.1017	1						gi|131000|sp|P10164|PRP2_RAT	34	57	1e-06	Acidic proline-rich protein PRP25 precursor proline-rich salivary protein	P10164|PRP2_RAT	34	57	9e-08	Acidic proline-rich protein PRP25 precursor (Fragment) - Rattus norvegicus (Rat)	rno:24804	31	54.7	2e-06	Syp; synaptophysin											|a1_0017_B11.ab1|
a1_0017_C07.ab1	HO001045	838	178	738	561	43.672	1	gi|23393788|gb|AF417841.1|	85	196	1e-46	Musca domestica fatty acyl-CoA desaturase mRNA, complete cds	gi|125773567|ref|XP_001358042.1|	74	283	9e-75	GA19234-PA [Drosophila pseudoobscura] GA19234-PA [Drosophila pseudoobscura]	O44390|ACO11_TRINI	47	184	5e-46	Acyl-CoA Delta(11) desaturase (EC 1.14.19.-) (Acyl-CoA Delta-11 desaturase) (Delta(11)-desaturase) - Trichoplusia ni (Cabbage looper)	dme:CG5887-PA	66	275	1e-72	Dmel_CG5887; CG5887 gene product from transcript CG5887-RA CG5887 gene product from transcript CG5887-RB [EC:1.14.19.1] [KO:K00507]		SPCC1281.06c_1	Spo	I	COG1398	Fatty-acid desaturase	METABOLISM	Lipid transport and metabolism	I	Fatty acyl-CoA desaturase	|a1_0017_C07.ab1|
a1_0017_D11.ab1	HO001046	821					1	gi|66796422|gb|DQ029097.1|	83	129	2e-26	Haematobia irritans irritans mitochondrion, complete genome																									Mitocondrial	|a1_0017_D11.ab1|
a1_0017_E01.ab1	HO001047	322					1																															|a1_0017_E01.ab1|
a1_0017_F02.ab1	HO001048	854					1																															|a1_0017_F02.ab1|
a1_0017_F12.ab1	HO001049	828	93	449	357	55.4622	1	gi|113194944|gb|AE014134.5|	82	61.9	4e-06	Drosophila melanogaster chromosome 2L, complete sequence	gi|118790804|ref|XP_318826.3|	91	67.4	1e-09	AGAP009742-PA [Anopheles gambiae str. PEST] AGAP009742-PA [Anopheles gambiae str. PEST]	Q6PDU1|SFRS2_RAT	81	60.1	1e-08	Splicing factor, arginine/serine-rich 2 (Splicing factor SC35) (SC-35) (Splicing component, 35 kDa) - Rattus norvegicus (Rat)	dme:CG5442-PB	91	67	4e-10	CG5442; CG5442 gene product from transcript CG5442-RB; unusual splice; nonconsensus splice site											|a1_0017_F12.ab1|
a1_0017_G01.ab1	HO001050	799	293	487	195	45.641	1																															|a1_0017_G01.ab1|
a1_0017_G03.ab1	HO001051	417	123	341	219	36.9863	1						gi|125774279|ref|XP_001358398.1|	76	166	6e-40	GA21310-PA [Drosophila pseudoobscura] GA21310-PA [Drosophila pseudoobscura]	P16406|AMPE_MOUSE	43	95.5	5e-20	Glutamyl aminopeptidase (EC 3.4.11.7) (EAP) (Aminopeptidase A) (APA) (BP-1/6C3 antigen) (CD249 antigen) - Mus musculus (Mouse)	dme:CG8773-PA	74	161	3e-39	Dmel_CG8773; CG8773 gene product from transcript CG8773-RA										Glutamyl aminopeptidase	|a1_0017_G03.ab1|
a1_0017_G04.ab1	HO001052	838	601	449	153	43.1373	1																															|a1_0017_G04.ab1|
a1_0017_H03.ab1	HO001053	846	183	827	645	45.2713	1	gi|156544987|ref|XM_001607952.1|	86	87.7	7e-14	PREDICTED: Nasonia vitripennis similar to vacuolar ATP synthase proteolipid subunit (LOC100114758), mRNA	gi|24646955|ref|NP_652010.1|	57	219	1e-55	VhaPPA1-1 CG7007-PA [Drosophila melanogaster] CG7007-PA [Drosophila melanogaster] GH03514p [Drosophila melanogaster]	Q91V37|VATO_MOUSE	44	129	2e-29	Vacuolar ATP synthase 21 kDa proteolipid subunit (EC 3.6.3.14) (23 kDa subunit of V-ATPase) - Mus musculus (Mouse)	dme:CG7007-PA	57	219	4e-56	Dmel_CG7007; CG7007 gene product from transcript CG7007-RA [EC:3.6.3.14] [KO:K03661]		YHR026w	Sce	C	COG0636	F0F1-type ATP synthase, subunit c/Archaeal/vacuolar-type H+-ATPase, subunit K	METABOLISM	Energy production and conversion	C	vATPase proteolipid subunit	|a1_0017_H03.ab1|
a1_0017_H11.ab1	HO001054	783	26	781	756	38.2275	1	gi|22024090|ref|NM_136640.2|	79	222	2e-54	Drosophila melanogaster CG8801 CG8801-RA (CG8801), mRNA	gi|19921908|ref|NP_610484.1|	96	493	1e-138	CG8801 CG8801-PA [Drosophila melanogaster] Probable nucleolar GTP-binding protein 1 BcDNA.LD23830 [Drosophila melanogaster] CG8801-PA [Drosophila melanogaster]	Q9V411|NOG1_DROME	96	493	1e-139	Probable nucleolar GTP-binding protein 1 - Drosophila melanogaster (Fruit fly)	dme:CG8801-PA	96	493	1e-138	CG8801; CG8801 gene product from transcript CG8801-RA		SPBC651.01c	Spo	R	COG1084	Predicted GTPase	POORLY CHARACTERIZED	General function prediction only	R	Nucleolar GTP-binding protein	|a1_0017_H11.ab1|
a1_0017_H12.ab1	HO001055	615	455	607	153	26.1438	1																															|a1_0017_H12.ab1|
a1_0018_A010.ab1	HO001056	127					1																															|a1_0018_A010.ab1|
a1_0018_B05.ab1	HO001057	796	138	740	603	38.806	1	gi|157134657|ref|XM_001663284.1|	79	127	8e-26	Aedes aegypti transcription factor IIB, putative (AaeL_AAEL013151) mRNA, complete cds	gi|19921082|ref|NP_609402.1|	95	385	1e-105	CG5343 CG5343-PA [Drosophila melanogaster] UPF0468 protein CG5343 CG5343-PA [Drosophila melanogaster] RE32166p [Drosophila melanogaster]						dme:CG5343-PA	95	385	1e-106	CG5343; CG5343 gene product from transcript CG5343-RA										Transcription factor IIB	|a1_0018_B05.ab1|
a1_0018_B11.ab1	HO001058	474	311	96	216	33.7963	1						gi|27374386|gb|AAO01123.1|	54	70.1	4e-11	CG9715-PA [Drosophila willistoni]						dme:CG9715-PA	46	65.9	3e-10	CG9715; CG9715 gene product from transcript CG9715-RA											|a1_0018_B11.ab1|
a1_0018_B12.ab1	HO001059	138					1																															|a1_0018_B12.ab1|
a1_0018_C01.ab1	HO001060	123					1	gi|151347555|gb|EF531158.1|	100	200	9e-49	Ornithoctona sp. P-20 28S ribosomal RNA gene, partial sequence																										|a1_0018_C01.ab1|
a1_0018_C07.ab1	HO001061	851	85	741	657	41.0959	1						gi|156548230|ref|XP_001607152.1|	29	69.3	3e-10	PREDICTED: similar to calmodulin [Nasonia vitripennis]																				Calmodulin	|a1_0018_C07.ab1|
a1_0018_C11.ab1	HO001062	789	298	2	297	46.4646	1	gi|37622137|gb|AY395576.1|	86	206	1e-49	Sarcophaga crassipalpis ribosomal protein S9 (RpS9) mRNA, partial cds	gi|38048283|gb|AAR10044.1|	90	128	3e-28	similar to Drosophila melanogaster RpS9 [Drosophila yakuba]	P55935|RS9_DROME	90	128	2e-29	40S ribosomal protein S9 - Drosophila melanogaster (Fruit fly)	dme:CG3395-PB	90	128	1e-28	CG3395; CG3395 gene product from transcript CG3395-RB [KO:K02997]		SPBC29A3.12	Spo	J	COG0522	Ribosomal protein S4 and related proteins	INFORMATION STORAGE AND PROCESSING	Translation, ribosomal structure and biogenesis	J	40s S9	|a1_0018_C11.ab1|
a1_0018_D010.ab1	HO001063	161					1																															|a1_0018_D010.ab1|
a1_0018_D02.ab1	HO001064	818	158	808	651	39.1705	1						gi|125985121|ref|XP_001356324.1|	65	271	3e-71	GA18335-PA [Drosophila pseudoobscura] GA18335-PA [Drosophila pseudoobscura]						dme:CG4658-PA	59	266	3e-70	CG4658; CG4658 gene product from transcript CG4658-RA CG4658 gene product from transcript CG4658-RB											|a1_0018_D02.ab1|
a1_0018_D04.ab1	HO001065	281					1																															|a1_0018_D04.ab1|
a1_0018_D06.ab1	HO001066	1601	873	1163	291	45.7045	1																															|a1_0018_D06.ab1|
a1_0018_D07.ab1	HO001067	158	109	2	108	43.5185	1																															|a1_0018_D07.ab1|
a1_0018_D11.ab1	HO001068	129					1																															|a1_0018_D11.ab1|
a1_0018_E02.ab1	HO001069	793	71	349	279	48.3871	1	gi|296513|emb|Z22560.1|HISERPROA	88	145	3e-31	H.irritans serine protease mRNA	gi|296514|emb|CAA80282.1|	64	167	5e-40	serine protease [Haematobia irritans]						dme:CG11912-PA	37	86.3	6e-16	CG11912; CG11912 gene product from transcript CG11912-RA										Serine protease	|a1_0018_E02.ab1|
a1_0018_E06.ab1	HO001070	110					1																															|a1_0018_E06.ab1|
a1_0018_E11.ab1	HO001071	220	176	3	174	37.931	1																															|a1_0018_E11.ab1|
a1_0018_F010.ab1	HO001072	1621	974	747	228	44.7368	1																															|a1_0018_F010.ab1|
a1_0018_F05.ab1	HO001073	1382	266	111	156	33.3333	1																															|a1_0018_F05.ab1|
a1_0018_F06.ab1	HO001074	984	205	474	270	36.6667	1																															|a1_0018_F06.ab1|
a1_0018_F07.ab1	HO001075	1515	990	268	723	28.2158	1																															|a1_0018_F07.ab1|
a1_0018_F12.ab1	HO001076	867	322	786	465	44.9462	1						gi|24657344|ref|NP_611612.1|	49	204	4e-51	CG13492 CG13492-PA, isoform A [Drosophila melanogaster] CG13492-PA, isoform A [Drosophila melanogaster]						dme:CG13492-PA	49	204	1e-51	CG13492; CG13492 gene product from transcript CG13492-RA											|a1_0018_F12.ab1|
a1_0018_G02.ab1	HO001077	100					1																															|a1_0018_G02.ab1|
a1_0018_G12.ab1	HO001078	1139	253	1137	885	54.1243	1																															|a1_0018_G12.ab1|
a1_0018_H03.ab1	HO001079	2033	1501	947	555	41.0811	1						gi|123439757|ref|XP_001310646.1|	17	60.8	3e-07	smooth muscle caldesmon, putative [Trichomonas vaginalis G3] smooth muscle caldesmon, putative [Trichomonas vaginalis G3]	Q07283|TRHY_HUMAN	21	58.9	7e-08	Trichohyalin - Homo sapiens (Human)	dme:CG2839-PA	18	59.7	2e-07	CG2839; CG2839 gene product from transcript CG2839-RA											|a1_0018_H03.ab1|
a1_0018_H06.ab1	HO001080	769	188	619	432	44.4444	1	gi|125976763|ref|XM_001352379.1|	84	434	1e-118	Drosophila pseudoobscura GA15168-PA (Dpse\GA15168) mRNA, partial cds	gi|17862818|gb|AAL39886.1|	93	387	1e-106	LP06350p [Drosophila melanogaster]	P13395|SPTCA_DROME	93	387	1e-107	Spectrin alpha chain - Drosophila melanogaster (Fruit fly)	dme:CG1977-PA	93	387	1e-106	CG1977; CG1977 gene product from transcript CG1977-RA										Spectin alfa chain	|a1_0018_H06.ab1|
a1_0019_A01.ab1	HO001081	312	90	218	129	35.6589	1																															|a1_0019_A01.ab1|
a1_0019_A04.ab1	HO001082	813	89	808	723	46.6113	1	gi|125977761|ref|XM_001352878.1|	87	127	8e-26	Drosophila pseudoobscura GA17708-PA (Dpse\GA17708) mRNA, partial cds	gi|125977758|ref|XP_001352912.1|	75	413	1e-121	GA19896-PA [Drosophila pseudoobscura] GA19896-PA [Drosophila pseudoobscura]						dme:CG6839-PA	76	414	1e-114	CG6839; CG6839 gene product from transcript CG6839-RA											|a1_0019_A04.ab1|
a1_0019_A05.ab1	HO001083	745	256	744	489	45.8078	1	gi|12619289|dbj|AB046691.1|	87	666	0	Sarcophaga peregrina mRNA for cathepsin B mRNA 3'-untranslated-region-binding protein CBBP, complete cds	gi|12619290|dbj|BAB21529.1|	87	411	1e-113	cathepsin B mRNA 3'-untranslated-region-binding protein CBBP [Sarcophaga peregrina]	P41073|PEP_DROME	77	362	1e-99	Zinc finger protein on ecdysone puffs - Drosophila melanogaster (Fruit fly)	dme:CG6143-PC	77	362	5e-99	CG6143; CG6143 gene product from transcript CG6143-RC										Zinc finger protein on ecdysone puffs	|a1_0019_A05.ab1|
a1_0019_A07.ab1	HO001084	791	192	419	228	45.1754	1	gi|296513|emb|Z22560.1|HISERPROA	85	79.8	2e-11	H.irritans serine protease mRNA	gi|3319318|gb|AAC39130.1|	38	132	3e-29	midgut-specific serine protease 1 [Stomoxys calcitrans]						dme:CG11912-PA	26	67.8	2e-10	CG11912; CG11912 gene product from transcript CG11912-RA										Serine protease	|a1_0019_A07.ab1|
a1_0019_B04.ab1	HO001085	1578	1233	1493	261	44.4444	1																															|a1_0019_B04.ab1|
a1_0019_B05.ab1	HO001086	197					1																															|a1_0019_B05.ab1|
a1_0019_B06.ab1	HO001087	123					1	gi|160717676|ref|NR_004045.1|	100	244	6e-62	Drosophila melanogaster CR40728, rRNA	gi|158598865|gb|EDP36654.1|	88	63.5	4e-09	hypothetical protein Bm1_15205 [Brugia malayi]						mmu:673332	78	59.3	2e-08	LOC673332; similar to reduced expression 2											|a1_0019_B06.ab1|
a1_0019_B12.ab1	HO001088	718					1																															|a1_0019_B12.ab1|
a1_0019_C01.ab1	HO001089	847	767	528	240	59.5833	1																															|a1_0019_C01.ab1|
a1_0019_C02.ab1	HO001090	1030	379	705	327	42.8135	1																															|a1_0019_C02.ab1|
a1_0019_C08.ab1	HO001091	794	22	645	624	44.7115	1	gi|19528324|gb|AY089539.1|	82	133	1e-27	Drosophila melanogaster LD10783 full insert cDNA	gi|125985805|ref|XP_001356666.1|	88	447	1e-124	GA14454-PA [Drosophila pseudoobscura] GA14454-PA [Drosophila pseudoobscura]	P32020|NLTP_MOUSE	74	375	1e-104	Nonspecific lipid-transfer protein (EC 2.3.1.176) (Propanoyl-CoA C-acyltransferase) (NSL-TP) (Sterol carrier protein 2) (SCP-2) (Sterol carrier protein X) (SCP-X) (SCP-chi) (SCPX) - Mus musculus (Mouse)	dme:CG17320-PA	87	441	1e-122	CG17320; CG17320 gene product from transcript CG17320-RA		Rv2790c	Mtu	I	COG0183	Acetyl-CoA acetyltransferase	METABOLISM	Lipid transport and metabolism	I	Lipid transfer protein	|a1_0019_C08.ab1|
a1_0019_C10.ab1	HO001092	430	127	336	210	43.3333	1						gi|161077031|ref|NP_001097297.1|	75	117	2e-25	CG34439-PB, isoform B [Drosophila melanogaster] CG34439-PB, isoform B [Drosophila melanogaster]						dme:CG17054-PE	72	64.7	5e-10	CG17054; CG17054 gene product from transcript CG17054-RE											|a1_0019_C10.ab1|
a1_0019_C12.ab1	HO001093	112					1																															|a1_0019_C12.ab1|
a1_0019_D05.ab1	HO001094	1477	1276	1476	201	60.6965	1						gi|76817412|ref|YP_335849.1|	25	57	3e-06	hypothetical protein BURPS1710b_A0691 [Burkholderia pseudomallei 1710b] hypothetical protein Bpse110_10244 [Burkholderia pseudomallei 1106b] hypothetical protein Bpse17_03475 [Burkholderia pseudomallei 1710a] hypothetical protein BURPS1710b_A0691 [Burkholderia pseudomallei 1710b]						bpm:BURPS1710b_A0691	25	57	1e-06	hypothetical protein											|a1_0019_D05.ab1|
a1_0019_D10.ab1	HO001095	829	142	5	141	41.1348	1																															|a1_0019_D10.ab1|
a1_0019_E08.ab1	HO001096	594	97	459	363	52.8926	1																															|a1_0019_E08.ab1|
a1_0019_E09.ab1	HO001097	890	561	710	150	36.6667	1																															|a1_0019_E09.ab1|
a1_0019_E12.ab1	HO001098	748					1																															|a1_0019_E12.ab1|
a1_0019_F01.ab1	HO001099	275	142	273	132	46.9697	1	gi|125986428|ref|XM_001356942.1|	86	69.9	5e-09	Drosophila pseudoobscura GA13729-PA (Dpse\GA13729) mRNA, partial cds	gi|17862262|gb|AAL39608.1|	88	134	2e-30	LD18949p [Drosophila melanogaster]	Q9D4H9|PHF14_MOUSE	66	101	9e-22	PHD finger protein 14 - Mus musculus (Mouse)	dme:CG15439-PA	88	134	7e-31	CG15439; CG15439 gene product from transcript CG15439-RA										PHD finger protein	|a1_0019_F01.ab1|
a1_0019_F04.ab1	HO001100	863	104	757	654	41.1315	1						gi|45550423|ref|NP_610914.2|	56	252	3e-67	CG16935 CG16935-PA [Drosophila melanogaster] Probable trans-2-enoyl-CoA reductase, mitochondrial precursor CG16935-PA [Drosophila melanogaster]	Q9V6U9|MECR_DROME	56	252	2e-68	Probable trans-2-enoyl-CoA reductase, mitochondrial precursor (EC 1.3.1.38) - Drosophila melanogaster (Fruit fly)	dme:CG16935-PA	56	252	1e-67	CG16935; CG16935 gene product from transcript CG16935-RA [EC:1.3.1.38] [KO:K07753]		SPAC26F1.04c	Spo	CR	COG0604	NADPH:quinone reductase and related Zn-dependent oxidoreductases	METABOLISM	Energy production and conversion	C	Trans-2-enoyl-CoA reductase	|a1_0019_F04.ab1|
a1_0019_F05.ab1	HO001101	1466	864	592	273	43.5897	1																															|a1_0019_F05.ab1|
a1_0019_F07.ab1	HO001102	848	85	777	693	46.3203	1						gi|125983670|ref|XP_001355600.1|	53	231	2e-60	GA21955-PA [Drosophila pseudoobscura] GA21955-PA [Drosophila pseudoobscura]	P52905|TRYI_DROME	35	116	9e-26	Trypsin iota precursor (EC 3.4.21.4) - Drosophila melanogaster (Fruit fly)	dme:CG8611-PA	47	210	2e-56	CG8611; CG8611 gene product from transcript CG8611-RA		VC1200	Vch	O	COG5640	Secreted trypsin-like serine protease	CELLULAR PROCESSES AND SIGNALING	Posttranslational modification, protein turnover, chaperones	O	Trypsin	|a1_0019_F07.ab1|
a1_0019_F10.ab1	HO001103	477					1																															|a1_0019_F10.ab1|
a1_0019_F11.ab1	HO001104	172					1																															|a1_0019_F11.ab1|
a1_0019_F12.ab1	HO001105	1919	1376	1918	543	55.2486	1						gi|56308441|ref|NP_995676.2|	23	76.3	7e-12	CG33300 CG33300-PA [Drosophila melanogaster] CG33300-PA [Drosophila melanogaster]	P20930|FILA_HUMAN	18	60.8	2e-08	Filaggrin - Homo sapiens (Human)	dme:CG33300-PA	23	76.3	2e-12	CG33300; CG33300 gene product from transcript CG33300-RA											|a1_0019_F12.ab1|
a1_0019_G03.ab1	HO001106	226					1																															|a1_0019_G03.ab1|
a1_0019_G07.ab1	HO001107	848	111	752	642	43.1464	1						gi|18858037|ref|NP_572479.1|	50	223	1e-56	CG15347 CG15347-PA [Drosophila melanogaster] RH03540p [Drosophila melanogaster] CG15347-PA [Drosophila melanogaster]						dme:CG11042-PA	48	157	2e-37	CG11042; CG11042 gene product from transcript CG11042-RA											|a1_0019_G07.ab1|
a1_0019_G08.ab1	HO001108	563	103	366	264	42.0455	1						gi|21357547|ref|NP_650283.1|	75	178	2e-64	CG8863 CG8863-PA, isoform A [Drosophila melanogaster] CG8863 CG8863-PB, isoform B [Drosophila melanogaster] CG8863 CG8863-PC, isoform C [Drosophila melanogaster] CG8863 CG8863-PD, isoform D [Drosophila melanogaster] CG8863 CG8863-PE, isoform E [Drosophila melanogaster] CG8863-PA, isoform A [Drosophila melanogaster] CG8863-PB, isoform B [Drosophila melanogaster] GM13664p [Drosophila melanogaster] …	Q9JMC3|DNJA4_MOUSE	63	136	7e-40	DnaJ homolog subfamily A member 4 (MmDjA4) - Mus musculus (Mouse)	dme:CG8863-PA	75	178	6e-65	Dmel_CG8863; CG8863 gene product from transcript CG8863-RA CG8863 gene product from transcript CG8863-RB		YNL064c	Sce	O	COG0484	DnaJ-class molecular chaperone with C-terminal Zn finger domain	CELLULAR PROCESSES AND SIGNALING	Posttranslational modification, protein turnover, chaperones	O	DNA J Homolog	|a1_0019_G08.ab1|
a1_0019_G09.ab1	HO001109	230					1																															|a1_0019_G09.ab1|
a1_0019_G12.ab1	HO001110	1867	1482	1015	468	61.5385	1																															|a1_0019_G12.ab1|
a1_0019_H02.ab1	HO001111	153					1																															|a1_0019_H02.ab1|
a1_0019_H05.ab1	HO001112	1279	512	841	330	46.9697	1						gi|126344598|ref|XP_001379539.1|	32	33.9	6e-06	PREDICTED: hypothetical protein, partial [Monodelphis domestica]																					|a1_0019_H05.ab1|
a1_0019_H10.ab1	HO001113	245					1																															|a1_0019_H10.ab1|
a1_0019_H12.ab1	HO001114	1725	76	402	327	48.318	1						gi|109503258|ref|XP_001072188.1|	16	67	4e-09	PREDICTED: hypothetical protein [Rattus norvegicus]	Q9U7E0|ATRX_CAEEL	22	52.8	2e-09	Transcriptional regulator ATRX homolog (EC 3.6.1.-) (ATP-dependent helicase xnp-1) (X-linked nuclear protein 1) - Caenorhabditis elegans	tcr:511585.90	20	65.5	3e-09	hypothetical protein											|a1_0019_H12.ab1|
a1_0020_A01.ab1	HO001115	157	112	2	111	39.6396	1																															|a1_0020_A01.ab1|
a1_0020_A06.ab1	HO001116	259	203	6	201	30.8458	1																															|a1_0020_A06.ab1|
a1_0020_A07.ab1	HO001117	109					1																															|a1_0020_A07.ab1|
a1_0020_B01.ab1	HO001118	797	50	751	702	37.6068	1	gi|110773267|ref|XM_392689.3|	83	135	3e-28	PREDICTED: Apis mellifera similar to Calreticulin CG9429-PA, transcript variant 1 (LOC409165), mRNA	gi|24645441|ref|NP_524293.2|	74	394	1e-108	Calreticulin CG9429-PA [Drosophila melanogaster] Calreticulin precursor calreticulin [Drosophila melanogaster] CG9429-PA [Drosophila melanogaster] RE50082p [Drosophila melanogaster]	P29413|CALR_DROME	74	394	1e-109	Calreticulin precursor - Drosophila melanogaster (Fruit fly)	dme:CG9429-PA	74	394	1e-108	Dmel_CG9429; CG9429 gene product from transcript CG9429-RA [KO:K08057]		SPAC3C7.11c	---	---	---	---	---	---	---	Calreticulin	|a1_0020_B01.ab1|
a1_0020_B03.ab1	HO001119	107					1																															|a1_0020_B03.ab1|
a1_0020_B04.ab1	HO001120	1077	476	180	297	49.8316	1																															|a1_0020_B04.ab1|
a1_0020_B05.ab1	HO001121	751	118	594	477	47.5891	1	gi|125985059|ref|XM_001356258.1|	82	216	1e-52	Drosophila pseudoobscura GA11806-PA (Dpse\GA11806) mRNA, partial cds	gi|125985060|ref|XP_001356294.1|	90	302	1e-80	GA11806-PA [Drosophila pseudoobscura] GA11806-PA [Drosophila pseudoobscura]	P46778|RL21_HUMAN	72	246	5e-65	60S ribosomal protein L21 - Homo sapiens (Human)	dme:CG12775-PA	89	301	8e-81	CG12775; CG12775 gene product from transcript CG12775-RA [KO:K02889]		YBR191w	Sce	J	COG2139	Ribosomal protein L21E	INFORMATION STORAGE AND PROCESSING	Translation, ribosomal structure and biogenesis	J	60s L21	|a1_0020_B05.ab1|
a1_0020_B06.ab1	HO001122	192					1																															|a1_0020_B06.ab1|
a1_0020_B07.ab1	HO001123	848	597	848	252	42.4603	1						gi|21355787|ref|NP_649876.1|	44	159	2e-59	CG8444 CG8444-PA [Drosophila melanogaster] CG8444-PA [Drosophila melanogaster] LD30634p [Drosophila melanogaster]						dme:CG8444-PA	44	159	6e-60	Dmel_CG8444; CG8444 gene product from transcript CG8444-RA											|a1_0020_B07.ab1|
a1_0020_B09.ab1	HO001124	160					1																															|a1_0020_B09.ab1|
a1_0020_B10.ab1	HO001125	1577	1225	977	249	34.5382	1																															|a1_0020_B10.ab1|
a1_0020_B12.ab1	HO001126	816	198	668	471	49.2569	1	gi|155935|gb|L12255.1|BCCACTINB	87	543	1e-151	Bactrocera dorsalis (clone pBdA3) muscle-specific actin gene, complete cds	gi|156765|gb|AAA28318.1|	82	248	2e-77	actin	P84185|ACT5C_ANOGA	87	257	2e-78	Actin-5C (Actin-1D, cytoplasmic) - Anopheles gambiae (African malaria mosquito)	dme:CG3950-PA	87	257	1e-77	CG3950; CG3950 gene product from transcript CG3950-RA		YFL039c	Sce	Z	COG5277	Actin and related proteins	CELLULAR PROCESSES AND SIGNALING	Cytoskeleton	Z	Actin	|a1_0020_B12.ab1|
a1_0020_C07.ab1	HO001127	2145	341	979	639	51.6432	1																															|a1_0020_C07.ab1|
a1_0020_C12.ab1	HO001128	806	630	806	177	48.5876	1																															|a1_0020_C12.ab1|
a1_0020_D02.ab1	HO001129	900	705	499	207	42.5121	1																															|a1_0020_D02.ab1|
a1_0020_D03.ab1	HO001130	961	333	55	279	37.9928	1	gi|89112802|gb|DQ377071.1|	86	131	6e-27	Glossina morsitans morsitans tubulin beta-1 chain mRNA, complete cds	gi|91086093|ref|XP_967267.1|	80	145	2e-43	PREDICTED: similar to CG9277-PB, isoform B [Tribolium castaneum]	O17449|TBB1_MANSE	80	145	9e-45	Tubulin beta-1 chain (Beta-1 tubulin) - Manduca sexta (Tobacco hawkmoth) (Tobacco hornworm)	dme:CG9277-PB	80	144	6e-44	CG9277; CG9277 gene product from transcript CG9277-RB [KO:K07375]		ECU03g0820i	Ecu	Z	COG5023	Tubulin	CELLULAR PROCESSES AND SIGNALING	Cytoskeleton	Z	Tubulin beta 1	|a1_0020_D03.ab1|
a1_0020_D04.ab1	HO001131	1224	900	1	900	50.7778	1																															|a1_0020_D04.ab1|
a1_0020_D05.ab1	HO001132	2173	599	877	279	50.5376	1																															|a1_0020_D05.ab1|
a1_0020_D06.ab1	HO001133	1965	1671	1964	294	49.3197	1																															|a1_0020_D06.ab1|
a1_0020_D07.ab1	HO001134	872	363	557	195	38.4615	1						gi|19528413|gb|AAL90321.1|	47	98.6	7e-34	RE11624p [Drosophila melanogaster]	P34610|PCP1_CAEEL	32	50.1	5e-10	Putative serine protease pcp-1 precursor (EC 3.4.-.-) - Caenorhabditis elegans	dme:CG18493-PA	47	98.6	2e-34	Dmel_CG18493; CG18493 gene product from transcript CG18493-RA										Serine protease	|a1_0020_D07.ab1|
a1_0020_D09.ab1	HO001135	1465	1179	1367	189	52.381	1																															|a1_0020_D09.ab1|
a1_0020_D10.ab1	HO001136	755					1	gi|66796422|gb|DQ029097.1|	86	541	1e-150	Haematobia irritans irritans mitochondrion, complete genome																									Mitocondrial	|a1_0020_D10.ab1|
a1_0020_E01.ab1	HO001137	1869	126	515	390	57.6923	1																															|a1_0020_E01.ab1|
a1_0020_E03.ab1	HO001138	1169	819	502	318	51.8868	1																															|a1_0020_E03.ab1|
a1_0020_E06.ab1	HO001139	1439	929	642	288	37.8472	1						gi|145504735|ref|XP_001438334.1|	19	67.8	2e-09	hypothetical protein GSPATT00000648001 [Paramecium tetraurelia strain d4-2] unnamed protein product [Paramecium tetraurelia]						pfa:PF10_0396	19	62	3e-08	rifin											|a1_0020_E06.ab1|
a1_0020_E07.ab1	HO001140	469	16	468	453	38.4106	1						gi|24651597|ref|NP_651851.1|	69	120	4e-26	CG15561 CG15561-PA [Drosophila melanogaster] CG15561-PA [Drosophila melanogaster]						dme:CG11576-PA	69	120	1e-26	Dmel_CG11576; CG11576 gene product from transcript CG11576-RA											|a1_0020_E07.ab1|
a1_0020_E08.ab1	HO001141	864	326	511	186	52.1505	1																															|a1_0020_E08.ab1|
a1_0020_E09.ab1	HO001142	110					1																															|a1_0020_E09.ab1|
a1_0020_F06.ab1	HO001143	1723	666	337	330	55.1515	1						gi|109467089|ref|XP_001055060.1|	21	64.3	3e-08	PREDICTED: similar to filaggrin [Rattus norvegicus]	Q9UQ35|SRRM2_HUMAN	22	56.6	3e-07	Serine/arginine repetitive matrix protein 2 (Serine/arginine-rich splicing factor-related nuclear matrix protein of 300 kDa) (Ser/Arg-related nuclear matrix protein) (SR-related nuclear matrix protein of 300 kDa) (Splicing coactivator subunit SRm300) (300 kDa nuclear matrix antigen) - Homo sapiens (Human)	dme:CG33300-PA	23	58.5	4e-07	CG33300; CG33300 gene product from transcript CG33300-RA											|a1_0020_F06.ab1|
a1_0020_F07.ab1	HO001144	1092	388	1092	705	72.6241	1																															|a1_0020_F07.ab1|
a1_0020_F08.ab1	HO001145	345					1																															|a1_0020_F08.ab1|
a1_0020_F09.ab1	HO001146	1322	597	782	186	40.3226	1																															|a1_0020_F09.ab1|
a1_0020_F10.ab1	HO001147	954	492	686	195	42.0513	1																															|a1_0020_F10.ab1|
a1_0020_F11.ab1	HO001148	832	80	817	738	44.5799	1	gi|495537|gb|U09795.1|HIU09795	86	392	1e-106	Haematobia irritans exigua clone 8 serine protease mRNA, partial cds	gi|9651984|gb|AAF91345.1|	60	306	1e-81	chymotrypsin-like serine protease precursor [Glossina morsitans morsitans]	P39675|DERP3_DERPT	28	110	7e-24	Mite allergen Der p 3 precursor (EC 3.4.21.-) (Der p III) - Dermatophagoides pteronyssinus (House-dust mite)	dme:CG11912-PA	47	237	2e-61	CG11912; CG11912 gene product from transcript CG11912-RA		mlr3307	Mlo	O	COG5640	Secreted trypsin-like serine protease	CELLULAR PROCESSES AND SIGNALING	Posttranslational modification, protein turnover, chaperones	O	Serine protease	|a1_0020_F11.ab1|
a1_0020_G02.ab1	HO001149	449	350	90	261	50.1916	1																															|a1_0020_G02.ab1|
a1_0020_G03.ab1	HO001150	1674	843	1070	228	49.1228	1						gi|145504735|ref|XP_001438334.1|	19	70.5	3e-10	hypothetical protein GSPATT00000648001 [Paramecium tetraurelia strain d4-2] unnamed protein product [Paramecium tetraurelia]	Q52KV5|LEO1_XENLA	21	51.6	9e-06	RNA polymerase-associated protein LEO1 - Xenopus laevis (African clawed frog)	ath:At2g22795	18	57	1e-06	T30L20.9; expressed protein											|a1_0020_G03.ab1|
a1_0020_G04.ab1	HO001151	1663	1416	1574	159	37.1069	1																															|a1_0020_G04.ab1|
a1_0020_G10.ab1	HO001152	653	497	3	495	44.6465	1	gi|125810669|ref|XM_001361534.1|	83	234	4e-58	Drosophila pseudoobscura GA14837-PA (Dpse\GA14837) mRNA, partial cds	gi|19921922|ref|NP_610503.1|	85	207	5e-52	Ribosomal protein L31 CG1821-PB, isoform B [Drosophila melanogaster] Ribosomal protein L31 CG1821-PA, isoform A [Drosophila melanogaster] Ribosomal protein L31 CG1821-PC, isoform C [Drosophila melanogaster] 60S ribosomal protein L31 CG1821-PB, isoform B [Drosophila melanogaster] RE59131p [Drosophila melanogaster] CG1821-PA, isoform A [Drosophila melanogaster] CG1821-PC, isoform C [Drosophila mela…	Q9V597|RL31_DROME	85	207	3e-53	60S ribosomal protein L31 - Drosophila melanogaster (Fruit fly)	dme:CG1821-PA	85	207	2e-52	CG1821; CG1821 gene product from transcript CG1821-RA CG1821 gene product from transcript CG1821-RB [KO:K02910]		YDL075w	Sce	J	COG2097	Ribosomal protein L31E	INFORMATION STORAGE AND PROCESSING	Translation, ribosomal structure and biogenesis	J	60s L31	|a1_0020_G10.ab1|
a1_0020_H02.ab1	HO001153	799	239	751	513	22.2222	1																															|a1_0020_H02.ab1|
a1_0020_H03.ab1	HO001154	1606	46	435	390	52.8205	1																															|a1_0020_H03.ab1|
a1_0020_H04.ab1	HO001155	895	324	626	303	36.9637	1	gi|66796422|gb|DQ029097.1|	86	190	7e-45	Haematobia irritans irritans mitochondrion, complete genome																									Mitocondrial	|a1_0020_H04.ab1|
a1_0020_H05.ab1	HO001156	1353	841	290	552	42.5725	1																															|a1_0020_H05.ab1|
a1_0020_H08.ab1	HO001157	784	33	686	654	37.156	1						gi|125778536|ref|XP_001360026.1|	54	278	2e-73	GA14959-PA [Drosophila pseudoobscura] GA14959-PA [Drosophila pseudoobscura]	P34528|YM67_CAEEL	31	92	2e-18	Putative serine protease K12H4.7 precursor (EC 3.4.-.-) - Caenorhabditis elegans	dme:CG18493-PA	53	272	4e-72	Dmel_CG18493; CG18493 gene product from transcript CG18493-RA										Serine protease	|a1_0020_H08.ab1|
a1_0020_H09.ab1	HO001158	931	436	885	450	51.7778	1	gi|89112802|gb|DQ377071.1|	82	194	5e-46	Glossina morsitans morsitans tubulin beta-1 chain mRNA, complete cds	gi|109290430|gb|ABG29421.1|	77	243	1e-62	beta tubulin [Culex pipiens pipiens]	Q24560|TBB1_DROME	77	243	6e-64	Tubulin beta-1 chain (Beta-1 tubulin) - Drosophila melanogaster (Fruit fly)	dme:CG9277-PB	77	243	3e-63	CG9277; CG9277 gene product from transcript CG9277-RB [KO:K07375]		ECU03g0820i	Ecu	Z	COG5023	Tubulin	CELLULAR PROCESSES AND SIGNALING	Cytoskeleton	Z	Tubulin beta 1	|a1_0020_H09.ab1|
